# Supplementary material for: Genome-Centric Dynamics Shape the Diversity of Oral Bacterial Populations
Source: mBio. 2022 Oct 10;13(6):e02414-22. doi: 10.1128/mbio.02414-22 (PMC9765137; doi:10.1128/mbio.02414-22)
Supplement: TABLE S1 [file mbio.02414-22-s0001.xlsx]

## Sheet: Summary
MAG	Length_bp	Completion	Redundancy	Domain	Phylum	Class	Order	Family	Genus	Species
MAG_AB_01	2043007	99.2806	0	Bacteria	Firmicutes_A	Clostridia	Peptostreptococcales	Filifactoraceae	Peptoanaerobacter	Unidentified
MAG_AB_02	2318388	99.2806	0	Bacteria	Bacteroidota	Bacteroidia	Flavobacteriales	Flavobacteriaceae	Capnocytophaga	Capnocytophaga leadbetteri
MAG_AB_03	1741406	99.2806	0.7194	Bacteria	Firmicutes_A	Clostridia	Peptostreptococcales	Peptostreptococcaceae	Peptostreptococcus	Unidentified
MAG_AB_04	2001600	99.2806	0.7194	Bacteria	Actinobacteriota	Actinomycetia	Actinomycetales	Actinomycetaceae	Actinomyces	Actinomyces graevenitzii
MAG_AB_05	1654328	100	1.4388	Bacteria	Firmicutes_A	Clostridia	Peptostreptococcales	Anaerovoracaceae		Unidentified
MAG_AB_06	2606946	98.5612	0	Bacteria	Bacteroidota	Bacteroidia	Flavobacteriales	Flavobacteriaceae	Capnocytophaga	Unidentified
MAG_AB_07	1598893	100	1.4388	Bacteria	Firmicutes_A	Clostridia	Peptostreptococcales	Filifactoraceae	Filifactor	Unidentified
MAG_AB_08	1590730	97.8417	0	Bacteria	Campylobacterota	Campylobacteria	Campylobacterales	Campylobacteraceae	Campylobacter_B	Unidentified
MAG_AB_09	2369671	98.5612	0.7194	Bacteria	Bacteroidota	Bacteroidia	Flavobacteriales	Flavobacteriaceae	Capnocytophaga	Capnocytophaga gingivalis
MAG_AB_10	2298707	99.2806	1.4388	Bacteria	Firmicutes_A	Clostridia	Lachnospirales	Lachnospiraceae	Johnsonella	Unidentified
MAG_AB_11	1812659	97.8417	0	Bacteria	Actinobacteriota	Actinomycetia	Actinomycetales	Actinomycetaceae	Mobiluncus	Unidentified
MAG_AB_12	3178239	98.5612	1.4388	Bacteria	Bacteroidota	Bacteroidia	Bacteroidales	Bacteroidaceae	Prevotella	Prevotella shahii
MAG_AB_13	1784239	97.8417	0.7194	Bacteria	Bacteroidota	Bacteroidia	Flavobacteriales	Weeksellaceae	Bergeyella_A	Unidentified
MAG_AB_14	1494865	95.6835	0	Bacteria	Firmicutes_B	Peptococcia	Peptococcales	Peptococcaceae		Unidentified
MAG_AB_15	2375606	96.4029	2.1583	Bacteria	Bacteroidota	Bacteroidia	Bacteroidales	Bacteroidaceae	F0040	F0040 sp900095835
MAG_AB_16	2333259	94.2446	0	Bacteria	Bacteroidota	Bacteroidia	Bacteroidales	Bacteroidaceae	Prevotella	Prevotella oulorum
MAG_AB_17	1508668	95.6835	2.1583	Bacteria	Firmicutes_A	Clostridia	Lachnospirales	Lachnospiraceae	F0428	F0428 sp003043955
MAG_AB_18	2265497	94.2446	0.7194	Bacteria	Bacteroidota	Bacteroidia	Bacteroidales	Bacteroidaceae	Alloprevotella	Unidentified
MAG_AB_19	2379122	94.2446	0.7194	Bacteria	Bacteroidota	Bacteroidia	Flavobacteriales	Flavobacteriaceae	Capnocytophaga	Capnocytophaga granulosa
MAG_AB_20	2582743	94.964	2.8777	Bacteria	Bacteroidota	Bacteroidia	Bacteroidales	Bacteroidaceae	Prevotella	Prevotella pallens
MAG_AB_21	882934	92.0863	0	Bacteria	Firmicutes	Bacilli	RF39	CAG-611	RUG343	Unidentified
MAG_AB_22	2118266	93.5252	1.4388	Bacteria	Spirochaetota	Spirochaetia	Treponematales	Treponemataceae	GCA-2749205	Unidentified
MAG_AB_23	1955476	93.5252	3.5971	Bacteria	Campylobacterota	Campylobacteria	Campylobacterales	Campylobacteraceae	Campylobacter_A	Campylobacter_A showae_A
MAG_AB_24	1991498	92.8058	2.8777	Bacteria	Fusobacteriota	Fusobacteriia	Fusobacteriales	Leptotrichiaceae	Leptotrichia	Unidentified
MAG_AB_25	1447141	91.3669	2.1583	Bacteria	Firmicutes_A	Clostridia	Peptostreptococcales	Anaerovoracaceae	Mogibacterium	Mogibacterium diversum
MAG_AB_26	2060738	90.6475	2.8777	Bacteria	Firmicutes_A	Clostridia	Lachnospirales	Vallitaleaceae	W11650	Unidentified
MAG_AB_27	920994	89.2086	2.1583	Bacteria	Firmicutes_A	Clostridia	Tissierellales	Helcococcaceae	Parvimonas	Unidentified
MAG_AB_28	1142958	87.0504	2.1583	Bacteria	Firmicutes_A	Clostridia	TANB77	CAG-508	CAG-793	Unidentified
MAG_AB_29	1763148	85.6115	2.8777	Bacteria	Bacteroidota	Bacteroidia	Bacteroidales	Porphyromonadaceae	Porphyromonas	Unidentified
MAG_AB_30	821417	82.7338	0.7194	Bacteria	Patescibacteria	Saccharimonadia	Saccharimonadales	Saccharimonadaceae	UBA2866	Unidentified
MAG_AB_31	1729322	80.5755	0.7194	Bacteria	Proteobacteria	Gammaproteobacteria	Burkholderiales	Neisseriaceae	Eikenella	Unidentified
MAG_AB_32	1936026	83.4532	4.3165	Bacteria	Firmicutes_A	Clostridia	Lachnospirales	Lachnospiraceae	Butyrivibrio	Unidentified
MAG_AB_33	1096411	81.295	2.8777	Bacteria	Firmicutes_A	Clostridia	TANB77	CAG-508	CAG-793	Unidentified
MAG_AB_34	2272410	72.6619	2.8777	Bacteria	Bacteroidota	Bacteroidia	Bacteroidales	Bacteroidaceae	Prevotella	Prevotella aurantiaca
MAG_AB_35	2583433	70.5036	0.7194	Bacteria	Bacteroidota	Bacteroidia	Bacteroidales	Bacteroidaceae	Prevotella	Prevotella histicola
MAG_AB_37	2247373	70.5036	1.4388	Bacteria	Bacteroidota	Bacteroidia	Bacteroidales	Bacteroidaceae	Prevotella	Prevotella nigrescens
MAG_AB_38	2226806	69.7842	0.7194	Bacteria	Firmicutes_C	Negativicutes	Selenomonadales	Selenomonadaceae	Selenomonas	Selenomonas sputigena
MAG_AB_40	2487141	69.7842	3.5971	Bacteria	Bacteroidota	Bacteroidia	Bacteroidales	Bacteroidaceae	Prevotella	Prevotella salivae
MAG_AB_41	2175089	66.1871	0	Bacteria	Firmicutes_A	Clostridia	Lachnospirales	Lachnospiraceae	Catonella	Unidentified
MAG_AB_42	2014785	65.4676	5.036	Bacteria	Actinobacteriota	Actinomycetia	Actinomycetales	Micrococcaceae	Rothia	Rothia dentocariosa
MAG_AB_43	2414878	58.2734	1.4388	Bacteria	Actinobacteriota	Actinomycetia	Actinomycetales	Actinomycetaceae	Actinomyces	Actinomyces oris
MAG_AB_44	2499387	55.3957	0.7194	Bacteria	Bacteroidota	Bacteroidia	Bacteroidales	Bacteroidaceae	Prevotella	Unidentified
MAG_AB_45	2704531	56.8345	7.1942	Bacteria	Firmicutes	Bacilli	Lactobacillales	Streptococcaceae	Streptococcus	Streptococcus sanguinis
MAG_AB_46	2110813	40.2878	0	Bacteria	Bacteroidota	Bacteroidia	Bacteroidales	Bacteroidaceae	Prevotella	Prevotella jejuni
MAG_AB_47	2095595	7.1942	2.8777
MAG_AC_01	2033599	99.2806	0	Bacteria	Actinobacteriota	Actinomycetia	Actinomycetales	Actinomycetaceae	Actinomyces	Actinomyces graevenitzii
MAG_AC_02	1668969	99.2806	0.7194	Bacteria	Firmicutes_A	Clostridia	Peptostreptococcales	Peptostreptococcaceae	Peptostreptococcus	Unidentified
MAG_AC_03	1437413	97.8417	1.4388	Bacteria	Firmicutes_A	Clostridia	Peptostreptococcales	Anaerovoracaceae	Eubacterium_M	Eubacterium_M brachy
MAG_AC_04	1661032	98.5612	2.1583	Bacteria	Firmicutes_A	Clostridia	Peptostreptococcales	Anaerovoracaceae	Mogibacterium	Mogibacterium diversum
MAG_AC_05	2754506	97.1223	1.4388	Bacteria	Bacteroidota	Bacteroidia	Bacteroidales	Bacteroidaceae	Prevotella	Prevotella salivae
MAG_AC_06	1853002	98.5612	2.8777	Bacteria	Fusobacteriota	Fusobacteriia	Fusobacteriales	Leptotrichiaceae		Unidentified
MAG_AC_07	1547864	97.1223	2.1583	Bacteria	Actinobacteriota	Coriobacteriia	Coriobacteriales	Atopobiaceae	Lancefieldella	Lancefieldella rimae
MAG_AC_08	2199042	97.1223	2.1583	Bacteria	Fusobacteriota	Fusobacteriia	Fusobacteriales	Leptotrichiaceae	Leptotrichia_A	Leptotrichia_A sp000469505
MAG_AC_09	1590674	94.964	0.7194	Bacteria	Bacteroidota	Bacteroidia	Flavobacteriales	Weeksellaceae		Unidentified
MAG_AC_10	3069844	94.2446	1.4388	Bacteria	Bacteroidota	Bacteroidia	Bacteroidales	Bacteroidaceae	Prevotella	Prevotella shahii
MAG_AC_11	1792241	91.3669	0.7194	Bacteria	Bacteroidota	Bacteroidia	Bacteroidales	Porphyromonadaceae	Porphyromonas	Porphyromonas uenonis_A
MAG_AC_12	2994990	94.964	5.036	Bacteria	Firmicutes_A	Clostridia	Lachnospirales	Lachnospiraceae	Lachnoanaerobaculum	Lachnoanaerobaculum orale
MAG_AC_13	1712777	92.0863	2.1583	Bacteria	Fusobacteriota	Fusobacteriia	Fusobacteriales	Leptotrichiaceae	Leptotrichia	Unidentified
MAG_AC_14	1695469	89.9281	0.7194	Bacteria	Bacteroidota	Bacteroidia	Bacteroidales	Porphyromonadaceae	Porphyromonas	Porphyromonas sp003640335
MAG_AC_16	2189865	92.0863	2.8777	Bacteria	Bacteroidota	Bacteroidia	Bacteroidales	Bacteroidaceae	Alloprevotella	Unidentified
MAG_AC_17	2241526	91.3669	2.8777	Bacteria	Firmicutes_A	Clostridia	Lachnospirales	Lachnospiraceae		Unidentified
MAG_AC_18	1119435	89.2086	0.7194	Bacteria	Firmicutes_A	Clostridia	TANB77	CAG-508	CAG-793	Unidentified
MAG_AC_19	1787406	89.2086	1.4388	Bacteria	Firmicutes_A	Clostridia	Peptostreptococcales	Anaerovoracaceae	Eubacterium_B	Eubacterium_B sulci
MAG_AC_20	2124133	85.6115	2.8777	Bacteria	Actinobacteriota	Actinomycetia	Actinomycetales	Micrococcaceae	Rothia	Rothia mucilaginosa
MAG_AC_21	993313	82.7338	0	Bacteria	Patescibacteria	Saccharimonadia	Saccharimonadales	Saccharimonadaceae	SZUA-359	Unidentified
MAG_AC_22	781592	82.0144	0	Bacteria	Patescibacteria	Saccharimonadia	Saccharimonadales	Saccharimonadaceae	UBA2866	Unidentified
MAG_AC_23	1064011	84.1727	7.1942	Bacteria	Firmicutes_A	Clostridia	TANB77			Unidentified
MAG_AC_24	2151922	81.295	6.4748	Bacteria	Firmicutes_A	Clostridia	Lachnospirales	Lachnospiraceae	Catonella	Unidentified
MAG_AC_25	2778880	73.3813	0.7194	Bacteria	Spirochaetota	Spirochaetia	Treponematales	Treponemataceae	Treponema_A	Unidentified
MAG_AC_26	2289553	73.3813	1.4388	Bacteria	Bacteroidota	Bacteroidia	Bacteroidales	Bacteroidaceae	F0040	Unidentified
MAG_AC_27	2287147	70.5036	0.7194	Bacteria	Bacteroidota	Bacteroidia	Bacteroidales	Bacteroidaceae	Prevotella	Prevotella sp000599605
MAG_AC_28	2178007	71.223	2.1583	Bacteria	Firmicutes_A	Clostridia	Lachnospirales	Lachnospiraceae	Lachnoanaerobaculum	Lachnoanaerobaculum sp000287675
MAG_AC_29	2023944	68.3453	0.7194	Bacteria	Bacteroidota	Bacteroidia	Bacteroidales	Bacteroidaceae	Prevotella	Prevotella nigrescens
MAG_AC_30	2081625	74.1007	6.4748	Bacteria	Firmicutes_C	Negativicutes	Selenomonadales	Selenomonadaceae	Selenomonas	Unidentified
MAG_AC_31	2389084	63.3094	0.7194	Bacteria	Bacteroidota	Bacteroidia	Bacteroidales	Bacteroidaceae	Prevotella	Prevotella sp000257925
MAG_AC_32	2437952	62.5899	0.7194	Bacteria	Bacteroidota	Bacteroidia	Bacteroidales	Bacteroidaceae	Prevotella	Prevotella pallens
MAG_AC_33	2052218	61.1511	2.1583	Bacteria	Proteobacteria	Gammaproteobacteria	Burkholderiales	Neisseriaceae	Neisseria	Neisseria subflava_B
MAG_AC_34	2125256	59.7122	2.1583	Bacteria	Actinobacteriota	Actinomycetia	Actinomycetales	Actinomycetaceae	Pauljensenia	Pauljensenia sp000278725
MAG_AC_35	2241953	53.9568	0	Bacteria	Bacteroidota	Bacteroidia	Bacteroidales	Bacteroidaceae	Prevotella	Prevotella oris
MAG_AC_36	2010875	51.0791	0.7194	Bacteria	Proteobacteria	Gammaproteobacteria	Burkholderiales	Neisseriaceae	Neisseria	Neisseria sp000227275
MAG_AC_37	2033039	25.1799	3.5971
MAG_AD_01	2634840	96.4029	0.7194	Bacteria	Bacteroidota	Bacteroidia	Bacteroidales	Bacteroidaceae	Prevotella	Prevotella pallens
MAG_AD_02	1486012	97.1223	1.4388	Bacteria	Actinobacteriota	Coriobacteriia	Coriobacteriales	Atopobiaceae	Lancefieldella	Lancefieldella sp000564995
MAG_AD_03	2101953	97.8417	2.1583	Bacteria	Fusobacteriota	Fusobacteriia	Fusobacteriales	Leptotrichiaceae	Leptotrichia_A	Leptotrichia_A sp000469505
MAG_AD_04	2294609	94.964	0.7194	Bacteria	Bacteroidota	Bacteroidia	Bacteroidales	Porphyromonadaceae	Porphyromonas	Porphyromonas somerae_A
MAG_AD_05	1672587	94.964	2.1583	Bacteria	Firmicutes_A	Clostridia	Peptostreptococcales	Anaerovoracaceae	Mogibacterium	Mogibacterium diversum
MAG_AD_06	2330004	92.8058	0.7194	Bacteria	Bacteroidota	Bacteroidia	Bacteroidales	Bacteroidaceae	F0040	Unidentified
MAG_AD_07	2102953	94.964	3.5971	Bacteria	Firmicutes_A	Clostridia	Lachnospirales	Lachnospiraceae	Stomatobaculum	Stomatobaculum longum
MAG_AD_08	2475572	91.3669	0.7194	Bacteria	Bacteroidota	Bacteroidia	Bacteroidales	Bacteroidaceae	Prevotella	Unidentified
MAG_AD_09	1280820	92.0863	1.4388	Bacteria	Firmicutes	Bacilli	Staphylococcales	Gemellaceae	Gemella	Gemella sanguinis
MAG_AD_11	2290400	91.3669	1.4388	Bacteria	Bacteroidota	Bacteroidia	Bacteroidales	Bacteroidaceae	Prevotella	Prevotella oulorum
MAG_AD_12	1861947	94.2446	5.036	Bacteria	Actinobacteriota	Actinomycetia	Actinomycetales	Actinomycetaceae	Actinomyces	Actinomyces graevenitzii
MAG_AD_13	2409113	90.6475	1.4388	Bacteria	Firmicutes_A	Clostridia	Lachnospirales	Lachnospiraceae	Lachnoanaerobaculum	Lachnoanaerobaculum orale
MAG_AD_14	2226942	89.9281	3.5971	Bacteria	Fusobacteriota	Fusobacteriia	Fusobacteriales	Leptotrichiaceae	Leptotrichia	Unidentified
MAG_AD_15	1915212	88.4892	4.3165	Bacteria	Firmicutes_A	Clostridia	Lachnospirales	Lachnospiraceae	Oribacterium	Unidentified
MAG_AD_16	2063265	85.6115	2.8777	Bacteria	Bacteroidota	Bacteroidia	Bacteroidales	Bacteroidaceae	Prevotella	Prevotella nanceiensis
MAG_AD_17	798590	80.5755	0.7194	Bacteria	Patescibacteria	Saccharimonadia	Saccharimonadales	Saccharimonadaceae	UBA2866	Unidentified
MAG_AD_18	2597890	72.6619	0.7194	Bacteria	Bacteroidota	Bacteroidia	Bacteroidales	Bacteroidaceae	Prevotella	Prevotella salivae
MAG_AD_19	2581831	69.0647	2.1583	Bacteria	Bacteroidota	Bacteroidia	Bacteroidales	Bacteroidaceae	Prevotella	Prevotella histicola
MAG_AD_20	2368418	69.0647	2.1583	Bacteria	Bacteroidota	Bacteroidia	Bacteroidales	Bacteroidaceae	Prevotella	Prevotella sp000257925
MAG_AD_21	2744669	63.3094	1.4388	Bacteria	Bacteroidota	Bacteroidia	Bacteroidales	Bacteroidaceae	Prevotella	Prevotella melaninogenica
MAG_AE_01	1850183	98.5612	0	Bacteria	Bacteroidota	Bacteroidia	Flavobacteriales	Weeksellaceae		Unidentified
MAG_AE_02	2303770	97.1223	0.7194	Bacteria	Bacteroidota	Bacteroidia	Bacteroidales	Bacteroidaceae	Prevotella	Prevotella nanceiensis
MAG_AE_04	1310894	94.2446	0.7194	Bacteria	Firmicutes_A	Clostridia	TANB77	CAG-508	CAG-793	Unidentified
MAG_AE_05	1303237	89.9281	0.7194	Bacteria	Firmicutes_A	Clostridia	Tissierellales	Helcococcaceae	Parvimonas	Unidentified
MAG_AE_06	1424333	92.0863	2.8777	Bacteria	Firmicutes_A	Clostridia	Peptostreptococcales	Anaerovoracaceae	Eubacterium_B	Eubacterium_B sulci
MAG_AE_07	2623691	92.8058	3.5971	Bacteria	Firmicutes_A	Clostridia	Lachnospirales	Lachnospiraceae	Lachnoanaerobaculum	Lachnoanaerobaculum sp000287675
MAG_AE_08	1778745	89.9281	2.8777	Bacteria	Firmicutes_A	Clostridia	Peptostreptococcales	Anaerovoracaceae	Mogibacterium	Mogibacterium diversum
MAG_AE_09	2426801	89.2086	2.8777	Bacteria	Firmicutes_A	Clostridia	Lachnospirales	Lachnospiraceae	Catonella	Unidentified
MAG_AE_10	1928365	87.7698	2.8777	Bacteria	Fusobacteriota	Fusobacteriia	Fusobacteriales	Leptotrichiaceae	Leptotrichia	Unidentified
MAG_AE_12	2032094	91.3669	7.9137	Bacteria	Firmicutes_A	Clostridia	Lachnospirales	Lachnospiraceae	Stomatobaculum	Unidentified
MAG_AE_13	2298672	82.7338	0.7194	Bacteria	Bacteroidota	Bacteroidia	Bacteroidales	Bacteroidaceae	F0040	Unidentified
MAG_AE_14	2168182	70.5036	0.7194	Bacteria	Bacteroidota	Bacteroidia	Bacteroidales	Bacteroidaceae	Prevotella	Prevotella pallens
MAG_AE_15	2070481	73.3813	4.3165	Bacteria	Firmicutes_A	Clostridia	Lachnospirales	Lachnospiraceae	Oribacterium	Oribacterium sinus
MAG_AE_16	2690940	69.7842	5.036	Bacteria	Bacteroidota	Bacteroidia	Bacteroidales	Bacteroidaceae	Prevotella	Prevotella shahii
MAG_AE_17	2210261	65.4676	1.4388	Bacteria	Bacteroidota	Bacteroidia	Bacteroidales	Bacteroidaceae	Prevotella	Unidentified
MAG_AE_18	2354851	67.6259	3.5971	Bacteria	Firmicutes_A	Clostridia	Lachnospirales	Lachnospiraceae	Lachnoanaerobaculum	Lachnoanaerobaculum orale
MAG_AE_19	2001219	59.7122	5.036	Bacteria	Bacteroidota	Bacteroidia	Bacteroidales	Bacteroidaceae	F0040	Unidentified
MAG_AE_20	2351721	56.1151	2.1583	Bacteria	Bacteroidota	Bacteroidia	Bacteroidales	Bacteroidaceae	Prevotella	Prevotella salivae
MAG_AE_21	2253659	52.518	0.7194	Bacteria	Bacteroidota	Bacteroidia	Bacteroidales	Bacteroidaceae	Prevotella	Prevotella aurantiaca
MAG_AF_01	1826835	98.5612	0	Bacteria	Bacteroidota	Bacteroidia	Flavobacteriales	Weeksellaceae	Bergeyella_A	Unidentified
MAG_AF_02	2981919	97.8417	0.7194	Bacteria	Bacteroidota	Bacteroidia	Bacteroidales	Bacteroidaceae	Prevotella	Prevotella shahii
MAG_AF_03	2148853	97.8417	0.7194	Bacteria	Bacteroidota	Bacteroidia	Bacteroidales	Bacteroidaceae	Alloprevotella	Unidentified
MAG_AF_04	3060402	99.2806	2.1583	Bacteria	Firmicutes_C	Negativicutes	Selenomonadales	Selenomonadaceae	Selenomonas	Unidentified
MAG_AF_05	2873934	99.2806	2.1583	Bacteria	Firmicutes_A	Clostridia	Lachnospirales	Lachnospiraceae	Catonella	Unidentified
MAG_AF_06	1701130	97.1223	0.7194	Bacteria	Firmicutes_A	Clostridia	Peptostreptococcales	Peptostreptococcaceae	Peptostreptococcus	Unidentified
MAG_AF_07	1444885	96.4029	1.4388	Bacteria	Firmicutes_A	Clostridia	Tissierellales	Helcococcaceae	Parvimonas	Unidentified
MAG_AF_08	2212027	94.964	0	Bacteria	Bacteroidota	Bacteroidia	Bacteroidales	Bacteroidaceae	Prevotella	Unidentified
MAG_AF_09	1557297	96.4029	1.4388	Bacteria	Firmicutes_A	Clostridia	Peptostreptococcales	Anaerovoracaceae	Mogibacterium	Mogibacterium diversum
MAG_AF_10	1976987	94.964	0.7194	Bacteria	Bacteroidota	Bacteroidia	Bacteroidales	Bacteroidaceae_A		Unidentified
MAG_AF_11	2330051	95.6835	1.4388	Bacteria	Bacteroidota	Bacteroidia	Flavobacteriales	Flavobacteriaceae	Capnocytophaga	Capnocytophaga gingivalis
MAG_AF_12	2045283	95.6835	1.4388	Bacteria	Bacteroidota	Bacteroidia	Bacteroidales	Porphyromonadaceae	Porphyromonas	Porphyromonas sp003640335
MAG_AF_13	1697896	94.2446	0.7194	Bacteria	Actinobacteriota	Actinomycetia	Actinomycetales	Actinomycetaceae	Actinomyces	Actinomyces graevenitzii
MAG_AF_14	1822546	94.2446	2.1583	Bacteria	Firmicutes_A	Clostridia	Peptostreptococcales	Anaerovoracaceae		Unidentified
MAG_AF_15	890450	92.0863	0	Bacteria	Firmicutes	Bacilli	RF39	CAG-611	RUG343	Unidentified
MAG_AF_17	1584038	91.3669	0.7194	Bacteria	Firmicutes_B	Peptococcia	Peptococcales	Peptococcaceae		Unidentified
MAG_AF_18	1516499	92.0863	2.1583	Bacteria	Firmicutes_A	Clostridia	Peptostreptococcales	Anaerovoracaceae	Eubacterium_B	Eubacterium_B sulci
MAG_AF_20	2352436	92.0863	3.5971	Bacteria	Bacteroidota	Bacteroidia	Bacteroidales	Bacteroidaceae	Prevotella	Unidentified
MAG_AF_21	1693935	84.1727	0	Bacteria	Campylobacterota	Campylobacteria	Campylobacterales	Campylobacteraceae	Campylobacter_B	Unidentified
MAG_AF_22	1545390	85.6115	2.1583	Bacteria	Bacteroidota	Bacteroidia	Bacteroidales	Porphyromonadaceae	Porphyromonas	Porphyromonas endodontalis
MAG_AF_24	768828	82.7338	0.7194	Bacteria	Patescibacteria	Saccharimonadia	Saccharimonadales	Saccharimonadaceae	UBA2866	Unidentified
MAG_AF_25	1836654	83.4532	4.3165	Bacteria	Firmicutes_A	Clostridia	Lachnospirales	Lachnospiraceae		Unidentified
MAG_AF_26	1870501	82.0144	2.8777	Bacteria	Firmicutes_A	Clostridia	Lachnospirales	Lachnospiraceae	Stomatobaculum	Unidentified
MAG_AF_27	2122263	52.518	0.7194	Bacteria	Bacteroidota	Bacteroidia	Bacteroidales	Bacteroidaceae	F0040	Unidentified
MAG_AF_28	2352199	46.0432	1.4388	Bacteria	Bacteroidota	Bacteroidia	Bacteroidales	Bacteroidaceae	Prevotella	Prevotella histicola
MAG_AF_29	2960489	30.2158	5.7554	Bacteria	Firmicutes_A	Clostridia	Lachnospirales	Lachnospiraceae	Lachnoanaerobaculum	Unidentified
MAG_AH_01	1384782	98.5612	0	Bacteria	Firmicutes_C	Negativicutes	Veillonellales	Veillonellaceae	Veillonella	Veillonella sp900550455
MAG_AH_02	1728338	96.4029	0	Bacteria	Firmicutes_A	Clostridia	Peptostreptococcales	Peptostreptococcaceae	Peptostreptococcus	Unidentified
MAG_AH_03	1852557	97.1223	0.7194	Bacteria	Actinobacteriota	Actinomycetia	Actinomycetales	Actinomycetaceae	Actinomyces	Actinomyces graevenitzii
MAG_AH_04	1510626	95.6835	0	Bacteria	Campylobacterota	Campylobacteria	Campylobacterales	Campylobacteraceae	Campylobacter_B	Unidentified
MAG_AH_05	2498833	96.4029	0.7194	Bacteria	Bacteroidota	Bacteroidia	Bacteroidales	Bacteroidaceae	Prevotella	Unidentified
MAG_AH_06	2124707	95.6835	1.4388	Bacteria	Bacteroidota	Bacteroidia	Bacteroidales	Bacteroidaceae	Alloprevotella	Unidentified
MAG_AH_07	2201894	94.964	0.7194	Bacteria	Bacteroidota	Bacteroidia	Bacteroidales	Porphyromonadaceae	Porphyromonas	Porphyromonas somerae_A
MAG_AH_08	1753697	94.964	0.7194	Bacteria	Bacteroidota	Bacteroidia	Bacteroidales	Porphyromonadaceae	Porphyromonas	Porphyromonas endodontalis
MAG_AH_09	1828495	95.6835	2.8777	Bacteria	Firmicutes_A	Clostridia	Lachnospirales	Lachnospiraceae	F0428	F0428 sp003043955
MAG_AH_10	1510717	94.964	2.8777	Bacteria	Firmicutes_A	Clostridia	Peptostreptococcales	Anaerovoracaceae	Mogibacterium	Mogibacterium diversum
MAG_AH_11	2096213	89.2086	0	Bacteria	Bacteroidota	Bacteroidia	Bacteroidales	Bacteroidaceae	Prevotella	Prevotella sp000599605
MAG_AH_12	2089029	92.0863	2.8777	Bacteria	Firmicutes_A	Clostridia	Lachnospirales	Lachnospiraceae		Unidentified
MAG_AH_13	1226862	91.3669	2.1583	Bacteria	Firmicutes	Bacilli	RF39	CAG-611	RUG343	Unidentified
MAG_AH_14	2224646	84.1727	0.7194	Bacteria	Bacteroidota	Bacteroidia	Bacteroidales	Bacteroidaceae	Prevotella	Prevotella nanceiensis
MAG_AH_15	2082907	84.8921	2.8777	Bacteria	Bacteroidota	Bacteroidia	Bacteroidales	Bacteroidaceae	Alloprevotella	Unidentified
MAG_AH_16	1042691	81.295	0.7194	Bacteria	Firmicutes_A	Clostridia	Peptostreptococcales	Anaerovoracaceae	Eubacterium_B	Eubacterium_B sulci
MAG_AH_17	769963	81.295	1.4388	Bacteria	Patescibacteria	Saccharimonadia	Saccharimonadales	Saccharimonadaceae	UBA2866	Unidentified
MAG_AH_19	2698795	73.3813	0.7194	Bacteria	Bacteroidota	Bacteroidia	Bacteroidales	Bacteroidaceae	Prevotella	Prevotella pallens
MAG_AH_20	2458657	59.7122	0	Bacteria	Bacteroidota	Bacteroidia	Bacteroidales	Bacteroidaceae	Prevotella	Prevotella histicola
MAG_AH_21	2315297	59.7122	0.7194	Bacteria	Bacteroidota	Bacteroidia	Bacteroidales	Bacteroidaceae	Prevotella	Unidentified
MAG_AH_22	2741141	48.9209	2.1583	Bacteria	Bacteroidota	Bacteroidia	Bacteroidales	Bacteroidaceae	Prevotella	Prevotella jejuni
MAG_AH_23	2033751	25.8993	4.3165	Bacteria	Bacteroidota	Bacteroidia	Bacteroidales	Bacteroidaceae	Prevotella	Unidentified
MAG_AH_24	2759992	9.3525	5.036
MAG_AI_01	2410155	99.2806	0	Bacteria	Bacteroidota	Bacteroidia	Flavobacteriales	Flavobacteriaceae	Capnocytophaga	Capnocytophaga leadbetteri
MAG_AI_02	2071595	98.5612	0.7194	Bacteria	Proteobacteria	Gammaproteobacteria	Burkholderiales	Neisseriaceae	Neisseria	Neisseria sp000186165
MAG_AI_03	1703887	97.1223	0	Bacteria	Firmicutes_A	Clostridia	Peptostreptococcales	Peptostreptococcaceae	Peptostreptococcus	Unidentified
MAG_AI_04	2366997	96.4029	0	Bacteria	Bacteroidota	Bacteroidia	Flavobacteriales	Flavobacteriaceae	Capnocytophaga	Capnocytophaga gingivalis
MAG_AI_05	1560076	96.4029	0.7194	Bacteria	Campylobacterota	Campylobacteria	Campylobacterales	Campylobacteraceae	Campylobacter_B	Unidentified
MAG_AI_06	2167074	96.4029	0.7194	Bacteria	Bacteroidota	Bacteroidia	Bacteroidales	Bacteroidaceae	Prevotella	Prevotella nanceiensis
MAG_AI_07	2287111	97.1223	1.4388	Bacteria	Firmicutes_C	Negativicutes	Selenomonadales	Selenomonadaceae	Selenomonas	Unidentified
MAG_AI_08	2591971	94.964	0.7194	Bacteria	Bacteroidota	Bacteroidia	Bacteroidales	Tannerellaceae	Tannerella	Tannerella sp003033925
MAG_AI_09	1428009	94.964	2.1583	Bacteria	Firmicutes_A	Clostridia	Peptostreptococcales	Anaerovoracaceae	Mogibacterium	Mogibacterium diversum
MAG_AI_10	2417428	92.8058	1.4388	Bacteria	Bacteroidota	Bacteroidia	Bacteroidales	Bacteroidaceae	Prevotella	Prevotella pallens
MAG_AI_11	2319501	91.3669	0.7194	Bacteria	Bacteroidota	Bacteroidia	Bacteroidales	Bacteroidaceae	Alloprevotella	Unidentified
MAG_AI_12	803142	89.9281	0	Bacteria	Firmicutes	Bacilli	RF39	CAG-611	RUG591	Unidentified
MAG_AI_13	1505264	91.3669	2.8777	Bacteria	Firmicutes_A	Clostridia	Peptostreptococcales	Anaerovoracaceae	Eubacterium_B	Eubacterium_B sulci
MAG_AI_14	1981648	89.9281	2.1583	Bacteria	Firmicutes_A	Clostridia	Lachnospirales	Lachnospiraceae	F0428	F0428 sp003043955
MAG_AI_15	1851136	91.3669	3.5971	Bacteria	Fusobacteriota	Fusobacteriia	Fusobacteriales	Leptotrichiaceae	Leptotrichia	Unidentified
MAG_AI_16	1332926	85.6115	1.4388	Bacteria	Fusobacteriota	Fusobacteriia	Fusobacteriales	Leptotrichiaceae		Unidentified
MAG_AI_17	1070888	81.295	2.8777	Bacteria	Firmicutes_A	Clostridia	TANB77	CAG-508	CAG-793	Unidentified
MAG_AI_18	2466862	64.7482	1.4388	Bacteria	Bacteroidota	Bacteroidia	Bacteroidales	Bacteroidaceae	Prevotella	Unidentified
MAG_AI_19	2895600	62.5899	1.4388	Bacteria	Bacteroidota	Bacteroidia	Bacteroidales	Bacteroidaceae	Prevotella	Prevotella shahii
MAG_AI_20	2006636	57.554	0.7194	Bacteria	Actinobacteriota	Actinomycetia	Actinomycetales	Micrococcaceae	Rothia	Rothia dentocariosa
MAG_AJ_01	1689784	98.5612	1.4388	Bacteria	Firmicutes_A	Clostridia	Peptostreptococcales	Anaerovoracaceae	Eubacterium_B	Eubacterium_B sulci
MAG_AJ_02	1903016	98.5612	1.4388	Bacteria	Firmicutes_A	Clostridia	Lachnospirales	Lachnospiraceae	F0428	F0428 sp003043955
MAG_AJ_03	1973418	98.5612	2.1583	Bacteria	Fusobacteriota	Fusobacteriia	Fusobacteriales	Leptotrichiaceae		Unidentified
MAG_AJ_04	2414327	94.964	0.7194	Bacteria	Bacteroidota	Bacteroidia	Bacteroidales	Bacteroidaceae	Prevotella	Unidentified
MAG_AJ_05	2261349	94.964	0.7194	Bacteria	Bacteroidota	Bacteroidia	Bacteroidales	Porphyromonadaceae	Porphyromonas	Porphyromonas somerae_A
MAG_AJ_06	1845997	96.4029	3.5971	Bacteria	Firmicutes_A	Clostridia	Peptostreptococcales	Peptostreptococcaceae	Peptostreptococcus	Unidentified
MAG_AJ_07	2439736	93.5252	0.7194	Bacteria	Bacteroidota	Bacteroidia	Bacteroidales	Bacteroidaceae	Prevotella	Prevotella nanceiensis
MAG_AJ_08	1628889	94.2446	2.1583	Bacteria	Firmicutes	Bacilli	Staphylococcales	Gemellaceae	Gemella	Gemella sanguinis
MAG_AJ_09	2589084	89.9281	0.7194	Bacteria	Bacteroidota	Bacteroidia	Bacteroidales	Bacteroidaceae	Prevotella	Prevotella salivae
MAG_AJ_10	1967199	92.8058	5.036	Bacteria	Firmicutes_A	Clostridia	Lachnospirales	Lachnospiraceae		Unidentified
MAG_AJ_11	2108282	89.9281	2.8777	Bacteria	Bacteroidota	Bacteroidia	Bacteroidales	Bacteroidaceae	Alloprevotella	Alloprevotella tannerae
MAG_AJ_12	2048748	87.7698	4.3165	Bacteria	Firmicutes_A	Clostridia	Lachnospirales	Lachnospiraceae	Stomatobaculum	Stomatobaculum longum
MAG_AJ_13	2149241	82.7338	3.5971	Bacteria	Firmicutes_A	Clostridia	Lachnospirales	Lachnospiraceae	Catonella	Unidentified
MAG_AJ_14	2258462	76.259	0.7194	Bacteria	Bacteroidota	Bacteroidia	Bacteroidales	Bacteroidaceae	F0040	Unidentified
MAG_AJ_15	2061209	70.5036	0	Bacteria	Bacteroidota	Bacteroidia	Bacteroidales	Bacteroidaceae	Prevotella	Unidentified
MAG_AJ_16	2223336	65.4676	1.4388	Bacteria	Bacteroidota	Bacteroidia	Bacteroidales	Bacteroidaceae	F0040	Unidentified
MAG_AJ_17	2093675	56.8345	0.7194	Bacteria	Bacteroidota	Bacteroidia	Bacteroidales	Bacteroidaceae	Prevotella	Prevotella pallens
MAG_AJ_18	2021538	54.6763	0	Bacteria	Actinobacteriota	Actinomycetia	Actinomycetales	Actinomycetaceae	Actinomyces	Actinomyces oris_A
MAG_AJ_19	2184677	42.446	0	Bacteria	Bacteroidota	Bacteroidia	Bacteroidales	Bacteroidaceae	Prevotella	Prevotella histicola
MAG_AK_01	1617469	98.5612	0	Bacteria	Firmicutes_A	Clostridia	Peptostreptococcales	Peptostreptococcaceae	Peptostreptococcus	Unidentified
MAG_AK_02	1380427	99.2806	0.7194	Bacteria	Firmicutes_A	Clostridia	Tissierellales	Helcococcaceae	Parvimonas	Unidentified
MAG_AK_03	1403646	98.5612	0.7194	Bacteria	Firmicutes_A	Clostridia	Peptostreptococcales	Anaerovoracaceae		Unidentified
MAG_AK_04	2202284	98.5612	1.4388	Bacteria	Firmicutes_C	Negativicutes	Selenomonadales	Selenomonadaceae	Selenomonas	Unidentified
MAG_AK_05	1640627	99.2806	3.5971	Bacteria	Firmicutes_C	Negativicutes	Veillonellales	Dialisteraceae	Dialister	Dialister invisus
MAG_AK_07	2437860	94.964	1.4388	Bacteria	Spirochaetota	Spirochaetia	Treponematales	Treponemataceae	Treponema_A	Unidentified
MAG_AK_08	1725703	93.5252	0	Bacteria	Bacteroidota	Bacteroidia	Flavobacteriales	Weeksellaceae		Unidentified
MAG_AK_09	2117535	94.964	2.1583	Bacteria	Spirochaetota	Spirochaetia	Treponematales	Treponemataceae	GCA-2749205	Unidentified
MAG_AK_10	2184748	93.5252	0.7194	Bacteria	Bacteroidota	Bacteroidia	Bacteroidales	Bacteroidaceae	Alloprevotella	Unidentified
MAG_AK_11	2497683	94.2446	1.4388	Bacteria	Bacteroidota	Bacteroidia	Bacteroidales	Bacteroidaceae	Prevotella	Prevotella pallens
MAG_AK_12	2050297	90.6475	0.7194	Bacteria	Bacteroidota	Bacteroidia	Bacteroidales	Bacteroidaceae_A		Unidentified
MAG_AK_13	2308840	93.5252	3.5971	Bacteria	Bacteroidota	Bacteroidia	Flavobacteriales	Flavobacteriaceae	Capnocytophaga	Capnocytophaga gingivalis
MAG_AK_14	2164568	89.2086	0	Bacteria	Bacteroidota	Bacteroidia	Bacteroidales	Bacteroidaceae	Prevotella	Prevotella sp000599605
MAG_AK_16	1381227	89.2086	1.4388	Bacteria	Firmicutes_A	Clostridia	Peptostreptococcales	Anaerovoracaceae	Eubacterium_B	Eubacterium_B sulci
MAG_AK_17	1032674	87.7698	1.4388	Bacteria	Firmicutes_A	Clostridia	Peptostreptococcales	Anaerovoracaceae	Mogibacterium	Mogibacterium diversum
MAG_AK_18	1491791	84.1727	0	Bacteria	Campylobacterota	Campylobacteria	Campylobacterales	Campylobacteraceae	Campylobacter_A	Campylobacter_A showae_A
MAG_AK_19	694096	82.0144	0.7194	Bacteria	Patescibacteria	Saccharimonadia	Saccharimonadales	Saccharimonadaceae	UBA2866	Unidentified
MAG_AK_20	1983644	81.295	1.4388	Bacteria	Bacteroidota	Bacteroidia	Bacteroidales	Tannerellaceae	Tannerella	Tannerella sp003033925
MAG_AK_21	1597514	80.5755	0.7194	Bacteria	Proteobacteria	Gammaproteobacteria	Burkholderiales	Neisseriaceae	Eikenella	Unidentified
MAG_AK_22	2199341	81.295	2.1583	Bacteria	Bacteroidota	Bacteroidia	Bacteroidales	Bacteroidaceae	F0040	F0040 sp900095835
MAG_AK_23	1374667	81.295	2.8777	Bacteria	Actinobacteriota	Actinomycetia	Actinomycetales	Actinomycetaceae	Actinomyces	Actinomyces graevenitzii
MAG_AK_24	2155313	81.295	4.3165	Bacteria	Firmicutes_A	Clostridia	Lachnospirales	Lachnospiraceae		Unidentified
MAG_AK_25	2094264	71.9424	2.8777	Bacteria	Bacteroidota	Bacteroidia	Bacteroidales	Bacteroidaceae	F0040	Unidentified
MAG_AK_26	2067478	61.8705	0	Bacteria	Bacteroidota	Bacteroidia	Bacteroidales	Bacteroidaceae	Prevotella	Unidentified
MAG_AK_27	2765468	57.554	0.7194	Bacteria	Bacteroidota	Bacteroidia	Bacteroidales	Bacteroidaceae	Prevotella	Prevotella shahii
MAG_AM_01	1330021	97.8417	0	Bacteria	Firmicutes_A	Clostridia	Tissierellales	Helcococcaceae	Parvimonas	Unidentified
MAG_AM_02	1476957	98.5612	0.7194	Bacteria	Actinobacteriota	Coriobacteriia	Coriobacteriales	Atopobiaceae	Lancefieldella	Unidentified
MAG_AM_04	2444006	97.1223	0	Bacteria	Bacteroidota	Bacteroidia	Flavobacteriales	Flavobacteriaceae	Capnocytophaga	Unidentified
MAG_AM_05	1870156	96.4029	0	Bacteria	Firmicutes_A	Clostridia	Peptostreptococcales	Filifactoraceae	Peptoanaerobacter	Unidentified
MAG_AM_06	3021365	97.1223	0.7194	Bacteria	Bacteroidota	Bacteroidia	Bacteroidales	Bacteroidaceae	Prevotella	Prevotella shahii
MAG_AM_07	2776997	99.2806	2.8777	Bacteria	Firmicutes_C	Negativicutes	Selenomonadales	Selenomonadaceae	Selenomonas	Unidentified
MAG_AM_08	1450307	97.1223	0.7194	Bacteria	Firmicutes_A	Clostridia	Peptostreptococcales	Anaerovoracaceae		Unidentified
MAG_AM_09	1789360	96.4029	0	Bacteria	Campylobacterota	Campylobacteria	Campylobacterales	Campylobacteraceae	Campylobacter_A	Campylobacter_A showae_A
MAG_AM_10	2057198	97.8417	1.4388	Bacteria	Bacteroidota	Bacteroidia	Bacteroidales	Bacteroidaceae_A		Unidentified
MAG_AM_11	1910554	97.1223	2.1583	Bacteria	Firmicutes_A	Clostridia	Lachnospirales	Lachnospiraceae	F0428	F0428 sp003043955
MAG_AM_12	2664482	94.2446	0	Bacteria	Bacteroidota	Bacteroidia	Bacteroidales	Bacteroidaceae	Prevotella	Prevotella salivae
MAG_AM_13	2171988	92.0863	0	Bacteria	Bacteroidota	Bacteroidia	Flavobacteriales	Flavobacteriaceae	Capnocytophaga	Capnocytophaga gingivalis
MAG_AM_14	1821881	93.5252	1.4388	Bacteria	Bacteroidota	Bacteroidia	Bacteroidales	Porphyromonadaceae	Porphyromonas	Unidentified
MAG_AM_15	2083294	92.8058	1.4388	Bacteria	Spirochaetota	Spirochaetia	Treponematales	Treponemataceae	GCA-2749205	Unidentified
MAG_AM_16	1459291	93.5252	2.1583	Bacteria	Firmicutes_A	Clostridia	TANB77	CAG-508	CAG-793	Unidentified
MAG_AM_17	2209848	92.0863	1.4388	Bacteria	Firmicutes_A	Clostridia	Lachnospirales	Lachnospiraceae	Johnsonella	Unidentified
MAG_AM_18	1671926	89.2086	0	Bacteria	Actinobacteriota	Actinomycetia	Actinomycetales	Actinomycetaceae	Actinomyces	Actinomyces graevenitzii
MAG_AM_19	2012160	90.6475	2.1583	Bacteria	Bacteroidota	Bacteroidia	Flavobacteriales	Flavobacteriaceae	Capnocytophaga	Capnocytophaga leadbetteri
MAG_AM_20	2507347	88.4892	0.7194	Bacteria	Firmicutes_A	Clostridia	Lachnospirales	Lachnospiraceae	Catonella	Unidentified
MAG_AM_21	786030	85.6115	0	Bacteria	Firmicutes	Bacilli	RF39	CAG-611	RUG591	Unidentified
MAG_AM_22	805825	87.7698	2.1583	Bacteria	Firmicutes	Bacilli	RF39	CAG-611	RUG343	Unidentified
MAG_AM_23	2095441	87.7698	3.5971	Bacteria	Firmicutes_A	Clostridia	Lachnospirales	Lachnospiraceae		Unidentified
MAG_AM_24	2093511	85.6115	2.8777	Bacteria	Bacteroidota	Bacteroidia	Bacteroidales	Bacteroidaceae	Alloprevotella	Unidentified
MAG_AM_25	792554	82.0144	1.4388	Bacteria	Patescibacteria	Saccharimonadia	Saccharimonadales	Saccharimonadaceae	UBA2866	Unidentified
MAG_AM_26	1238038	81.295	1.4388	Bacteria	Firmicutes_A	Clostridia	Peptostreptococcales	Peptostreptococcaceae	Peptostreptococcus	Unidentified
MAG_AM_27	750739	80.5755	1.4388	Bacteria	Patescibacteria	Saccharimonadia	Saccharimonadales	Saccharimonadaceae	UBA2866	Unidentified
MAG_AM_28	2391374	71.223	1.4388	Bacteria	Bacteroidota	Bacteroidia	Bacteroidales	Bacteroidaceae	Prevotella	Prevotella aurantiaca
MAG_AM_29	2177568	69.7842	1.4388	Bacteria	Bacteroidota	Bacteroidia	Bacteroidales	Bacteroidaceae	F0040	Unidentified
MAG_AM_31	2608322	61.8705	0.7194	Bacteria	Bacteroidota	Bacteroidia	Bacteroidales	Bacteroidaceae	Prevotella	Unidentified
MAG_AM_32	2078348	61.8705	0.7194	Bacteria	Actinobacteriota	Actinomycetia	Actinomycetales	Actinomycetaceae	Actinomyces	Actinomyces oris_A
MAG_AN_01	2302019	99.2806	0	Bacteria	Firmicutes_A	Clostridia	Peptostreptococcales	Filifactoraceae	Peptoanaerobacter	Unidentified
MAG_AN_02	1460675	98.5612	0.7194	Bacteria	Firmicutes_A	Clostridia	Peptostreptococcales	Anaerovoracaceae		Unidentified
MAG_AN_03	2767157	97.8417	0	Bacteria	Proteobacteria	Gammaproteobacteria	Burkholderiales	Burkholderiaceae	Ottowia	Ottowia sp001262075
MAG_AN_04	2422344	98.5612	0.7194	Bacteria	Bacteroidota	Bacteroidia	Flavobacteriales	Flavobacteriaceae	Capnocytophaga	Capnocytophaga granulosa
MAG_AN_05	1810756	97.8417	0	Bacteria	Bacteroidota	Bacteroidia	Flavobacteriales	Weeksellaceae		Unidentified
MAG_AN_06	1680637	97.1223	0	Bacteria	Firmicutes_A	Clostridia	Peptostreptococcales	Peptostreptococcaceae	Peptostreptococcus	Unidentified
MAG_AN_07	2295714	96.4029	0	Bacteria	Bacteroidota	Bacteroidia	Flavobacteriales	Flavobacteriaceae	Capnocytophaga	Unidentified
MAG_AN_08	2392328	97.1223	0.7194	Bacteria	Bacteroidota	Bacteroidia	Bacteroidales	Bacteroidaceae	Prevotella	Prevotella nanceiensis
MAG_AN_09	2750052	96.4029	0.7194	Bacteria	Bacteroidota	Bacteroidia	Bacteroidales	Bacteroidaceae	Prevotella	Prevotella shahii
MAG_AN_10	2064100	97.1223	1.4388	Bacteria	Campylobacterota	Campylobacteria	Campylobacterales	Campylobacteraceae	Campylobacter_A	Campylobacter_A showae_A
MAG_AN_11	2580634	95.6835	0.7194	Bacteria	Bacteroidota	Bacteroidia	Flavobacteriales	Flavobacteriaceae	Capnocytophaga	Unidentified
MAG_AN_12	2397296	94.964	1.4388	Bacteria	Bacteroidota	Bacteroidia	Bacteroidales	Bacteroidaceae	Prevotella	Prevotella aurantiaca
MAG_AN_14	2142837	93.5252	1.4388	Bacteria	Spirochaetota	Spirochaetia	Treponematales	Treponemataceae	GCA-2749205	Unidentified
MAG_AN_15	1829461	92.0863	1.4388	Bacteria	Bacteroidota	Bacteroidia	Bacteroidales	Bacteroidaceae_A		Unidentified
MAG_AN_16	2762270	94.2446	4.3165	Bacteria	Bacteroidota	Bacteroidia	Bacteroidales	Bacteroidaceae	Prevotella	Unidentified
MAG_AN_17	2311307	91.3669	2.1583	Bacteria	Bacteroidota	Bacteroidia	Bacteroidales	Bacteroidaceae	Prevotella	Unidentified
MAG_AN_18	1353879	89.9281	1.4388	Bacteria	Firmicutes_B	Peptococcia	Peptococcales	Peptococcaceae		Unidentified
MAG_AN_20	2754979	82.0144	0.7194	Bacteria	Bacteroidota	Bacteroidia	Bacteroidales	Bacteroidaceae	Prevotella	Prevotella melaninogenica_A
MAG_AN_21	1871928	82.0144	0.7194	Bacteria	Campylobacterota	Campylobacteria	Campylobacterales	Campylobacteraceae	Campylobacter_A	Unidentified
MAG_AN_22	612816	80.5755	0	Bacteria	Patescibacteria	Saccharimonadia	Saccharimonadales	Saccharimonadaceae	UMGS1907	Unidentified
MAG_AN_23	1958281	81.295	2.1583	Bacteria	Firmicutes_A	Clostridia	Lachnospirales	Lachnospiraceae	Catonella	Unidentified
MAG_AN_24	2164228	78.4173	2.1583	Bacteria	Spirochaetota	Spirochaetia	Treponematales	Treponemataceae	Treponema_A	Unidentified
MAG_AO_01	2412426	99.2806	0	Bacteria	Bacteroidota	Bacteroidia	Flavobacteriales	Flavobacteriaceae	Capnocytophaga	Capnocytophaga leadbetteri
MAG_AO_02	1950025	99.2806	0.7194	Bacteria	Actinobacteriota	Actinomycetia	Actinomycetales	Actinomycetaceae	Actinomyces	Actinomyces graevenitzii
MAG_AO_03	1428680	99.2806	0.7194	Bacteria	Firmicutes_A	Clostridia	Peptostreptococcales	Anaerovoracaceae		Unidentified
MAG_AO_04	1653904	100	1.4388	Bacteria	Firmicutes_A	Clostridia	Peptostreptococcales	Anaerovoracaceae		Unidentified
MAG_AO_05	1387177	99.2806	0.7194	Bacteria	Firmicutes_A	Clostridia	Tissierellales	Helcococcaceae	Parvimonas	Unidentified
MAG_AO_06	2291598	96.4029	0	Bacteria	Bacteroidota	Bacteroidia	Flavobacteriales	Flavobacteriaceae	Capnocytophaga	Capnocytophaga gingivalis
MAG_AO_07	1522398	95.6835	0	Bacteria	Firmicutes_B	Peptococcia	Peptococcales	Peptococcaceae		Unidentified
MAG_AO_08	1827953	96.4029	0.7194	Bacteria	Bacteroidota	Bacteroidia	Bacteroidales	Porphyromonadaceae	Porphyromonas	Unidentified
MAG_AO_09	1609493	94.964	0	Bacteria	Firmicutes_A	Clostridia	Peptostreptococcales	Peptostreptococcaceae	Peptostreptococcus	Unidentified
MAG_AO_10	2908468	94.964	0.7194	Bacteria	Bacteroidota	Bacteroidia	Bacteroidales	Bacteroidaceae	Prevotella	Prevotella shahii
MAG_AO_11	1868018	96.4029	2.1583	Bacteria	Firmicutes_A	Clostridia	Lachnospirales	Lachnospiraceae	F0428	F0428 sp003043955
MAG_AO_12	1667328	94.964	2.1583	Bacteria	Firmicutes_C	Negativicutes	Veillonellales	Dialisteraceae	Dialister	Dialister invisus
MAG_AO_13	2080043	94.2446	1.4388	Bacteria	Spirochaetota	Spirochaetia	Treponematales	Treponemataceae	GCA-2749205	Unidentified
MAG_AO_14	867121	92.0863	0	Bacteria	Firmicutes	Bacilli	RF39	CAG-611	RUG343	Unidentified
MAG_AO_15	1419969	91.3669	0	Bacteria	Campylobacterota	Campylobacteria	Campylobacterales	Campylobacteraceae	Campylobacter_B	Unidentified
MAG_AO_16	1684333	89.9281	0	Bacteria	Firmicutes_A	Clostridia	Peptostreptococcales	Filifactoraceae	Peptoanaerobacter	Unidentified
MAG_AO_17	1290992	90.6475	1.4388	Bacteria	Firmicutes_A	Clostridia	Peptostreptococcales	Anaerovoracaceae	Mogibacterium	Mogibacterium diversum
MAG_AO_18	1974306	90.6475	1.4388	Bacteria	Firmicutes_A	Clostridia	Lachnospirales	Lachnospiraceae		Unidentified
MAG_AO_19	2224355	87.0504	0.7194	Bacteria	Bacteroidota	Bacteroidia	Bacteroidales	Tannerellaceae	Tannerella	Tannerella sp003033925
MAG_AO_20	744692	86.3309	0	Bacteria	Firmicutes	Bacilli	Mycoplasmatales	Metamycoplasmataceae	Metamycoplasma	Metamycoplasma orale
MAG_AO_21	2176302	87.0504	1.4388	Bacteria	Bacteroidota	Bacteroidia	Bacteroidales	Bacteroidaceae	Alloprevotella	Unidentified
MAG_AO_22	1659496	86.3309	0.7194	Bacteria	Bacteroidota	Bacteroidia	Flavobacteriales	Weeksellaceae		Unidentified
MAG_AO_23	1517944	87.7698	2.1583	Bacteria	Bacteroidota	Bacteroidia	Bacteroidales	Bacteroidaceae_A		Unidentified
MAG_AO_24	1518431	83.4532	0	Bacteria	Campylobacterota	Campylobacteria	Campylobacterales	Campylobacteraceae	Campylobacter_A	Campylobacter_A showae_A
MAG_AO_25	2201578	84.8921	1.4388	Bacteria	Bacteroidota	Bacteroidia	Bacteroidales	Bacteroidaceae	Prevotella	Unidentified
MAG_AO_26	1255102	83.4532	1.4388	Bacteria	Firmicutes_A	Clostridia	Peptostreptococcales	Anaerovoracaceae	Eubacterium_B	Eubacterium_B sulci
MAG_AO_27	683585	82.0144	1.4388	Bacteria	Patescibacteria	Saccharimonadia	Saccharimonadales	Saccharimonadaceae	UBA2866	Unidentified
MAG_AO_28	995994	80.5755	1.4388	Bacteria	Firmicutes_A	Clostridia	TANB77	CAG-508	CAG-793	Unidentified
MAG_AO_29	2544264	73.3813	1.4388	Bacteria	Bacteroidota	Bacteroidia	Bacteroidales	Bacteroidaceae	Prevotella	Prevotella pallens
MAG_AO_30	2151247	70.5036	1.4388	Bacteria	Bacteroidota	Bacteroidia	Bacteroidales	Bacteroidaceae	F0040	F0040 sp900095835
MAG_AO_31	2039644	59.7122	1.4388	Bacteria	Bacteroidota	Bacteroidia	Bacteroidales	Bacteroidaceae	F0040	Unidentified
MAG_AO_32	2179069	61.1511	2.8777	Bacteria	Firmicutes_C	Negativicutes	Selenomonadales	Selenomonadaceae	Selenomonas	Unidentified
MAG_AO_33	2013706	56.8345	0	Bacteria	Bacteroidota	Bacteroidia	Bacteroidales	Bacteroidaceae	Alloprevotella	Unidentified
MAG_AO_34	2238973	57.554	0.7194	Bacteria	Bacteroidota	Bacteroidia	Bacteroidales	Bacteroidaceae	Prevotella	Prevotella sp000599605
MAG_AO_35	2114788	56.8345	2.1583	Bacteria	Bacteroidota	Bacteroidia	Bacteroidales	Bacteroidaceae	F0040	Unidentified
MAG_AQ_01	2581779	98.5612	0	Bacteria	Firmicutes_C	Negativicutes	Selenomonadales	Selenomonadaceae	Selenomonas	Selenomonas sputigena
MAG_AQ_02	1593986	95.6835	1.4388	Bacteria	Firmicutes_A	Clostridia	Peptostreptococcales	Anaerovoracaceae	Eubacterium_B	Eubacterium_B sulci
MAG_AQ_03	1890309	94.2446	0.7194	Bacteria	Fusobacteriota	Fusobacteriia	Fusobacteriales	Leptotrichiaceae	Leptotrichia_A	Leptotrichia_A sp000469505
MAG_AQ_04	1174835	93.5252	0.7194	Bacteria	Firmicutes_A	Clostridia	TANB77	CAG-508	CAG-793	Unidentified
MAG_AQ_05	1576150	91.3669	0	Bacteria	Firmicutes_A	Clostridia	Peptostreptococcales	Peptostreptococcaceae	Peptostreptococcus	Unidentified
MAG_AQ_06	1741660	91.3669	1.4388	Bacteria	Firmicutes_A	Clostridia	Lachnospirales	Lachnospiraceae	F0428	F0428 sp003043955
MAG_AQ_07	2052319	89.9281	0.7194	Bacteria	Bacteroidota	Bacteroidia	Bacteroidales	Bacteroidaceae	F0040	Unidentified
MAG_AQ_08	2202152	89.2086	0	Bacteria	Bacteroidota	Bacteroidia	Bacteroidales	Bacteroidaceae	Prevotella	Prevotella pallens
MAG_AQ_09	1823613	94.964	5.7554	Bacteria	Actinobacteriota	Coriobacteriia	Coriobacteriales	Eggerthellaceae	Slackia	Slackia exigua
MAG_AQ_10	736648	81.295	0.7194	Bacteria	Patescibacteria	Saccharimonadia	Saccharimonadales	Saccharimonadaceae	TM7x	Unidentified
MAG_AQ_11	2237945	76.259	0.7194	Bacteria	Firmicutes_A	Clostridia	Lachnospirales	Lachnospiraceae		Unidentified
MAG_AQ_12	2262819	71.223	0.7194	Bacteria	Bacteroidota	Bacteroidia	Bacteroidales	Bacteroidaceae	F0040	Unidentified
MAG_AQ_13	2461644	73.3813	3.5971	Bacteria	Firmicutes_A	Clostridia	Lachnospirales	Lachnospiraceae	Lachnoanaerobaculum	Lachnoanaerobaculum orale
MAG_AQ_14	2107188	59.7122	0.7194	Bacteria	Bacteroidota	Bacteroidia	Bacteroidales	Bacteroidaceae	Alloprevotella	Unidentified
MAG_AQ_15	2019740	53.9568	0	Bacteria	Bacteroidota	Bacteroidia	Bacteroidales	Bacteroidaceae	Prevotella	Prevotella sp000599605
MAG_AQ_16	2495144	49.6403	0.7194	Bacteria	Actinobacteriota	Actinomycetia	Actinomycetales	Actinomycetaceae	Actinomyces	Actinomyces oris_A
MAG_AR_01	1602849	97.8417	0	Bacteria	Firmicutes_A	Clostridia	Peptostreptococcales	Peptostreptococcaceae	Peptostreptococcus	Unidentified
MAG_AR_02	1825150	95.6835	0	Bacteria	Actinobacteriota	Actinomycetia	Actinomycetales	Bifidobacteriaceae	Alloscardovia	Alloscardovia omnicolens
MAG_AR_03	1622820	94.964	2.1583	Bacteria	Firmicutes_A	Clostridia	Peptostreptococcales	Anaerovoracaceae	Mogibacterium	Mogibacterium diversum
MAG_AR_04	868952	91.3669	0	Bacteria	Firmicutes	Bacilli	RF39	CAG-611	RUG343	Unidentified
MAG_AR_05	1809944	92.0863	0.7194	Bacteria	Bacteroidota	Bacteroidia	Bacteroidales	Porphyromonadaceae	Porphyromonas	Porphyromonas sp003640335
MAG_AR_06	1465430	90.6475	0	Bacteria	Firmicutes_A	Clostridia	Peptostreptococcales	Anaerovoracaceae	Eubacterium_B	Eubacterium_B sulci
MAG_AR_07	1813277	89.9281	0	Bacteria	Actinobacteriota	Actinomycetia	Actinomycetales	Actinomycetaceae	Actinomyces	Actinomyces graevenitzii
MAG_AR_08	1796198	89.2086	0	Bacteria	Bacteroidota	Bacteroidia	Flavobacteriales	Weeksellaceae	Bergeyella_A	Unidentified
MAG_AR_09	2110893	91.3669	2.1583	Bacteria	Bacteroidota	Bacteroidia	Bacteroidales	Bacteroidaceae	Alloprevotella	Unidentified
MAG_AR_10	2262538	90.6475	2.8777	Bacteria	Firmicutes_A	Clostridia	Lachnospirales	Lachnospiraceae	Butyrivibrio	Unidentified
MAG_AR_12	1760108	87.0504	1.4388	Bacteria	Proteobacteria	Gammaproteobacteria	Burkholderiales	Neisseriaceae	Neisseria	Unidentified
MAG_AR_13	1975750	84.8921	0.7194	Bacteria	Firmicutes_C	Negativicutes	Selenomonadales	Selenomonadaceae	Selenomonas	Selenomonas sputigena
MAG_AR_14	2241675	84.8921	2.1583	Bacteria	Bacteroidota	Bacteroidia	Bacteroidales	Bacteroidaceae	Prevotella	Prevotella pleuritidis
MAG_AR_15	1488676	82.7338	0.7194	Bacteria	Bacteroidota	Bacteroidia	Bacteroidales	Bacteroidaceae	Prevotella	Unidentified
MAG_AR_16	2022290	83.4532	2.1583	Bacteria	Actinobacteriota	Actinomycetia	Actinomycetales	Actinomycetaceae	Ancrocorticia	Ancrocorticia sp000466165
MAG_AR_17	1718067	80.5755	0.7194	Bacteria	Bacteroidota	Bacteroidia	Bacteroidales	Bacteroidaceae	F0040	Unidentified
MAG_AR_18	1830333	82.0144	2.1583	Bacteria	Fusobacteriota	Fusobacteriia	Fusobacteriales	Leptotrichiaceae	Leptotrichia	Unidentified
MAG_AR_19	700294	80.5755	0.7194	Bacteria	Patescibacteria	Saccharimonadia	Saccharimonadales	Saccharimonadaceae	UBA2866	Unidentified
MAG_AR_20	2363780	74.8201	1.4388	Bacteria	Bacteroidota	Bacteroidia	Bacteroidales	Bacteroidaceae	F0040	Unidentified
MAG_AR_21	2545176	67.6259	2.1583	Bacteria	Bacteroidota	Bacteroidia	Bacteroidales	Bacteroidaceae	Prevotella	Unidentified
MAG_AR_22	2151829	56.8345	0.7194	Bacteria	Bacteroidota	Bacteroidia	Bacteroidales	Bacteroidaceae	Prevotella	Prevotella pallens
MAG_AR_23	2503830	45.3237	4.3165	Bacteria	Firmicutes_A	Clostridia	Lachnospirales	Lachnospiraceae	Catonella	Unidentified
MAG_AT_01	2045819	98.5612	1.4388	Bacteria	Firmicutes_A	Clostridia	Lachnospirales	Lachnospiraceae	Johnsonella	Unidentified
MAG_AT_02	1420035	96.4029	0	Bacteria	Firmicutes_B	Peptococcia	Peptococcales	Peptococcaceae		Unidentified
MAG_AT_03	1771153	93.5252	0	Bacteria	Proteobacteria	Gammaproteobacteria	Pseudomonadales	Moraxellaceae	Moraxella	Unidentified
MAG_AT_04	1704980	92.8058	0	Bacteria	Bacteroidota	Bacteroidia	Flavobacteriales	Weeksellaceae	Bergeyella_A	Unidentified
MAG_AT_05	1604339	94.2446	1.4388	Bacteria	Firmicutes_A	Clostridia	Peptostreptococcales	Filifactoraceae	Filifactor	Unidentified
MAG_AT_06	2049296	92.8058	2.1583	Bacteria	Spirochaetota	Spirochaetia	Treponematales	Treponemataceae	GCA-2749205	Unidentified
MAG_AT_07	1789496	88.4892	0	Bacteria	Campylobacterota	Campylobacteria	Campylobacterales	Campylobacteraceae	Campylobacter_A	Campylobacter_A showae_A
MAG_AT_09	1648161	89.2086	1.4388	Bacteria	Actinobacteriota	Actinomycetia	Actinomycetales	Actinomycetaceae	Actinomyces	Actinomyces graevenitzii
MAG_AT_10	1953278	87.7698	0.7194	Bacteria	Bacteroidota	Bacteroidia	Bacteroidales	Bacteroidaceae	Alloprevotella	Unidentified
MAG_AT_11	1373922	87.7698	0.7194	Bacteria	Firmicutes_A	Clostridia	Peptostreptococcales	Anaerovoracaceae		Unidentified
MAG_AT_12	1355529	88.4892	1.4388	Bacteria	Firmicutes_C	Negativicutes	Veillonellales	Megasphaeraceae	Anaeroglobus	Anaeroglobus micronuciformis
MAG_AT_13	2311658	84.1727	0	Bacteria	Bacteroidota	Bacteroidia	Flavobacteriales	Flavobacteriaceae	Capnocytophaga	Capnocytophaga granulosa
MAG_AT_14	2413365	87.7698	3.5971	Bacteria	Proteobacteria	Gammaproteobacteria	Burkholderiales	Burkholderiaceae	Lautropia	Lautropia mirabilis
MAG_AT_15	1961881	84.1727	1.4388	Bacteria	Bacteroidota	Bacteroidia	Bacteroidales	Bacteroidaceae_A		Unidentified
MAG_AU_01	1813198	98.5612	0	Bacteria	Bacteroidota	Bacteroidia	Flavobacteriales	Weeksellaceae		Unidentified
MAG_AU_02	1832077	97.1223	0	Bacteria	Firmicutes_A	Clostridia	Peptostreptococcales	Filifactoraceae	Peptoanaerobacter	Unidentified
MAG_AU_03	1508985	95.6835	0	Bacteria	Firmicutes_A	Clostridia	Peptostreptococcales	Peptostreptococcaceae	Peptostreptococcus	Unidentified
MAG_AU_05	1385785	96.4029	2.1583	Bacteria	Firmicutes_B	Peptococcia	Peptococcales	Peptococcaceae		Unidentified
MAG_AU_06	2446055	95.6835	2.1583	Bacteria	Firmicutes_A	Clostridia	Lachnospirales	Lachnospiraceae		Unidentified
MAG_AU_07	1446144	96.4029	2.8777	Bacteria	Firmicutes_A	Clostridia	Peptostreptococcales	Anaerovoracaceae		Unidentified
MAG_AU_08	2080262	93.5252	1.4388	Bacteria	Spirochaetota	Spirochaetia	Treponematales	Treponemataceae	GCA-2749205	Unidentified
MAG_AU_09	2004636	90.6475	0	Bacteria	Bacteroidota	Bacteroidia	Bacteroidales	Bacteroidaceae	Alloprevotella	Unidentified
MAG_AU_10	880504	88.4892	0	Bacteria	Firmicutes	Bacilli	RF39	CAG-611	RUG343	Unidentified
MAG_AU_11	2016092	90.6475	2.1583	Bacteria	Bacteroidota	Bacteroidia	Bacteroidales	Bacteroidaceae	Alloprevotella	Unidentified
MAG_AU_12	1756451	89.2086	2.1583	Bacteria	Firmicutes_A	Clostridia	Lachnospirales	Lachnospiraceae	F0428	F0428 sp003043955
MAG_AU_13	2002020	88.4892	2.1583	Bacteria	Firmicutes_A	Clostridia	Peptostreptococcales	Filifactoraceae	Peptoanaerobacter	Unidentified
MAG_AU_14	1467827	84.1727	1.4388	Bacteria	Firmicutes_A	Clostridia	Peptostreptococcales	Anaerovoracaceae		Unidentified
MAG_AU_15	700111	82.7338	0	Bacteria	Firmicutes	Bacilli	Mycoplasmatales	Metamycoplasmataceae	Metamycoplasma	Metamycoplasma orale
MAG_AU_16	1632736	82.7338	1.4388	Bacteria	Actinobacteriota	Actinomycetia	Actinomycetales	Actinomycetaceae	Actinomyces	Actinomyces graevenitzii
MAG_AU_17	2553255	78.4173	4.3165	Bacteria	Firmicutes_C	Negativicutes	Selenomonadales	Selenomonadaceae	Selenomonas	Unidentified
MAG_AU_18	2885732	71.223	1.4388	Bacteria	Bacteroidota	Bacteroidia	Bacteroidales	Bacteroidaceae	Prevotella	Prevotella shahii
MAG_AU_19	2108246	64.0288	0

## Sheet: Detection
MAG	AB1	AB15	AB2	AB3	AB5	AB6	AB8	AC1	AC15	AC2	AC5	AC8	AD1	AD2	AD5	AD8	AE1	AE15	AE2	AE5	AE8	AF1	AF2	AF5	AF8	AG1	AG2	AG5	AG8	AH1	AH15	AH2	AH8	AI1	AI15	AI2	AI5	AI8	AJ1	AJ15	AJ2	AJ5	AJ8	AK1	AK15	AK2	AK5	AK8	AM15
MAG_AB_01	0.980882	0.822973	0.776556	0.915007	0.828586	0.492605	0.994638	0.0140602	0.0113828	0.0144756	0.0126777	0.00990159	0.000954688	0.00165728	0.00235198	0.00130772	0.21309	0.408173	0.52518	0.348947	0.431664	0.161517	0.109311	0.195268	0.0399076	0.573833	0.613204	0.580036	0.47806	0.00946756	0.0137476	0.00861781	0.0305492	0.00822961	0.0399414	0.0044526	0.00293531	0.00449807	0.00833382	0.00431482	0.00249165	0.00360942	0.00567685	0.00535991	0.00573492	0.00703768	0.0852235	0.00691196	0.272325
MAG_AB_02	0.999796	0.998059	0.993758	0.975008	0.812409	0.592253	0.999469	0.260373	0.272114	0.03697	0.0573832	0.058876	0.00198849	0.000866729	0.00435673	0.0083102	0.176397	0.15804	0.260232	0.125464	0.151183	0.0311408	0.145424	0.289372	0.266977	0.561738	0.677439	0.751545	0.54863	0.0360605	0.0397932	0.0221234	0.0222039	0.0223983	0.241749	0.0179261	0.0198991	0.0255061	0.155486	0.0403323	0.166731	0.0133004	0.0377198	0.032252	0.0252768	0.0645964	0.369019	0.166255	0.444086
MAG_AB_03	0.977774	0.984442	0.984162	0.986133	0.966337	0.93686	0.99115	0.126051	0.125454	0.134143	0.195357	0.142225	0.00284996	0.00172029	0.00298667	0.00336871	0.522013	0.865712	0.847741	0.852165	0.793939	0.246074	0.228495	0.280238	0.181132	0.432095	0.449293	0.311549	0.425757	0.0236247	0.19437	0.0213338	0.139751	0.349152	0.42234	0.23127	0.0162202	0.275846	0.0407143	0.109944	0.0207709	0.0240931	0.131072	0.296557	0.163775	0.325469	0.447954	0.394708	0.460071
MAG_AB_04	0.998928	0.995029	0.999104	0.998818	0.992248	0.949667	0.998816	0.0383809	0.053555	0.056256	0.0979336	0.139101	0.058403	0.00677178	0.0120115	0.0648902	0.286691	0.616403	0.497333	0.52993	0.86071	0.216367	0.131707	0.164094	0.251254	0.342541	0.336211	0.373623	0.274224	0.0910346	0.144946	0.0878968	0.187029	0.397705	0.527482	0.424926	0.49442	0.329768	0.387769	0.564392	0.0881808	0.167199	0.41451	0.319534	0.358505	0.421369	0.437226	0.496516	0.152855
MAG_AB_05	0.693258	0.710343	0.592722	0.500148	0.669083	0.386246	0.773254	0	8.14548e-05	0.000142306	5.94141e-05	0	0.000111162	0	0	0	0.0183846	0.0077893	0.0192917	0.00912119	0.0672314	0.401728	0.195243	0.266375	0.108039	0.232332	0.288975	0.127064	0.107884	0.00276753	0.208295	0.00538132	0.142449	0.0145451	0.00164083	0.00168948	0.000927036	0.000956776	0	0	0.000190547	0	0.000138839	0.310954	0.107672	0.183602	0.206611	0.286553	0.140794
MAG_AB_06	0.999896	0.999543	0.999654	0.999545	0.952076	0.898308	0.999906	0.299778	0.232621	0.0634327	0.0793638	0.0584421	0.0408933	0.0269642	0.0181344	0.055363	0.184831	0.306046	0.467648	0.248285	0.24387	0.140849	0.182428	0.32957	0.279901	0.297944	0.65457	0.265863	0.191337	0.149622	0.0671474	0.0705062	0.0750511	0.114393	0.13112	0.151377	0.0966673	0.0801012	0.184775	0.123903	0.116938	0.037333	0.0982589	0.142593	0.0836931	0.197039	0.736915	0.248313	0.360408
MAG_AB_07	0.331889	0.0127074	0.180896	0.391783	0.0716273	0.086288	0.992487	0.000619417	0.000164591	0	0.00024194	0.000263125	0.0244598	0.00719367	0.00260167	0.0244758	0.0236394	0.0136706	0.013364	0.0232466	0.0220826	0.0334454	0.0792255	0.0806691	0.0527075	0.463647	0.789948	0.55526	0.661419	0.0227234	0.0403059	0.0481168	0.0278284	0.0226317	0.0522478	0.00605268	0.00715289	0.0027826	0.00021083	0.000261556	0.00013491	7.67205e-05	0	0.00109227	0.00111493	0.00131996	0.0946742	0.00220861	0
MAG_AB_08	0.991905	0.98159	0.93677	0.987382	0.92358	0.967405	0.998588	0.00334112	0.00829035	0.00201668	0.00250031	0.00313506	0.010253	0.00782459	0.00275487	0.00899281	0.0639581	0.100719	0.0620268	0.293524	0.10609	0.125039	0.136443	0.131339	0.076428	0.0728825	0.0654275	0.100386	0.0737116	0.0329119	0.0539219	0.0196499	0.0476318	0.119514	0.134103	0.162975	0.121732	0.168877	0.0308843	0.0200039	0.0259712	0.0240969	0.0267488	0.145795	0.165664	0.311166	0.266543	0.21435	0.181811
MAG_AB_09	0.999698	0.998589	0.994816	0.998151	0.96639	0.917249	0.999742	0.140644	0.128493	0.0238949	0.0544288	0.0224919	0.0197736	0.0218559	0.0162675	0.0916955	0.0556251	0.104423	0.11567	0.0628393	0.0754333	0.061825	0.234409	0.368028	0.221765	0.57846	0.670361	0.729616	0.590662	0.0148956	0.0326679	0.00999297	0.0295367	0.10649	0.243001	0.0954987	0.0437558	0.0862518	0.102852	0.0297704	0.0307036	0.00570106	0.0289107	0.25497	0.317964	0.550385	0.770732	0.581292	0.27966
MAG_AB_10	0.999878	0.999429	0.998606	0.999583	0.986675	0.948173	0.999981	0.015685	0.00613001	0.0132433	0.00402095	0.00692066	0.00174326	0.00120757	0.0012902	0.00122788	0.0142365	0.0195084	0.0601778	0.0358368	0.198874	0.00598835	0.0235674	0.0105369	0.00689795	0.789561	0.838835	0.830206	0.836551	0.00466231	0.00644836	0.00493002	0.00426287	0.0045545	0.0832401	0.00540921	0.00473965	0.00497585	0.0028575	0.00322991	0.00124524	0.000472075	0.00108314	0.0224361	0.0150178	0.0510444	0.744545	0.0440721	0.342386
MAG_AB_11	0.936355	0.983783	0.810721	0.941264	0.860663	0.724573	0.942725	0.00271347	0.00177874	0.0054805	0.00349523	0.00277857	0.00022089	0	0	0.00014336	0.00100272	0.018167	0.0116942	0.0970322	0.0236789	0.538701	0.528418	0.174352	0.236431	0.42207	0.334268	0.531943	0.386082	0.306843	0.952283	0.1826	0.577758	0.157786	0.141284	0.19146	0.176724	0.109097	0.000338795	0.00764689	0.000936974	0.000388811	0.000770597	0.0934886	0.162451	0.56866	0.648536	0.508286	0.00134132
MAG_AB_12	0.999842	0.999045	0.992131	0.999122	0.99836	0.968122	0.999886	0.214195	0.18032	0.0855698	0.155372	0.167728	0.00641596	0.00441982	0.00653433	0.0079171	0.031002	0.0306721	0.0363221	0.0334045	0.0940022	0.287085	0.250285	0.286402	0.205042	0.500208	0.557474	0.638954	0.556671	0.0469207	0.119477	0.0335474	0.333148	0.183979	0.338219	0.191725	0.0146001	0.0112943	0.00493179	0.00560799	0.00443391	0.00395474	0.00442507	0.214077	0.202518	0.0929654	0.671408	0.271164	0.105576
MAG_AB_13	0.467453	0.169023	0.956489	0.940757	0.337846	0.346628	0.16035	0.000223993	0.00157484	0	0.000378299	0.000340124	0.00142778	0.00346071	0.00560298	0.00329214	0.066555	0.535178	0.0465656	0.401449	0.208458	0.0100481	0.090194	0.0553808	0.0644796	0.0316314	0.127775	0.184849	0.0189833	0.0204892	0.00652099	0.0326601	0.00433047	0.00535898	0.00772094	0.00552303	0.00167126	0.00485564	0.0897736	0.120639	0.0437559	0.108842	0.083484	0.00169998	0.00611642	0.00328595	0.00408812	0.00473752	0.00877319
MAG_AB_14	0.893134	0.937034	0.80173	0.764246	0.830051	0.729352	0.998517	0.0822924	0.064097	0.0423569	0.0810937	0.104709	0.00122122	0.000578914	0.000582875	0.00234525	0.116354	0.211564	0.334086	0.294728	0.405555	0.252752	0.215574	0.252898	0.104484	0.364364	0.454665	0.364284	0.351203	0.00820549	0.0283898	0.0158982	0.0359591	0.0137084	0.25465	0.0030341	0.00206099	0.00127168	0.00516366	0.00170789	0.00218227	0.00239238	0.00094065	0.38918	0.31397	0.383754	0.459258	0.374248	0.356625
MAG_AB_15	0.997274	0.634945	0.990857	0.995397	0.707727	0.535822	0.999764	0.026935	0.0218764	0.0193496	0.018316	0.0110539	0.0156342	0.00941442	0.00292001	0.0141969	0.10859	0.331002	0.49525	0.499319	0.374142	0.0282526	0.1508	0.0918473	0.111722	0.866371	0.856214	0.839911	0.859587	0.00316789	0.0231039	0.00480212	0.00823975	0.0889099	0.286308	0.0734326	0.0121505	0.0539369	0.0515482	0.0209264	0.0499071	0.00599103	0.0371463	0.10753	0.263293	0.290405	0.535794	0.453298	0.846747
MAG_AB_16	0.997895	0.9975	0.977346	0.900939	0.951447	0.767469	0.974011	0.19787	0.115819	0.173941	0.174638	0.121801	0.0298851	0.00514419	0.00644795	0.0841195	0.0397543	0.0135941	0.0173886	0.0137771	0.00665136	0.0461233	0.100945	0.0650166	0.0822385	0.131359	0.1345	0.201318	0.0750735	0.0824862	0.0690063	0.152859	0.0484121	0.0170762	0.0134701	0.0164266	0.0216911	0.0171578	0.0594591	0.0106012	0.0151018	0.00854787	0.012746	0.0514301	0.0547657	0.0631481	0.313477	0.0587482	0.00802567
MAG_AB_17	0.995808	0.996895	0.990113	0.984754	0.995701	0.989423	0.997959	0.00132017	0.00207477	0.00234919	0.00354444	0.00291965	0.000965691	0.00167213	0.00103632	0.00256937	0.0752261	0.104159	0.0311447	0.11649	0.55191	0.841126	0.784827	0.799877	0.765354	0.556636	0.585661	0.545011	0.150604	0.444171	0.744929	0.6988	0.728268	0.697805	0.376215	0.552653	0.541288	0.693634	0.598915	0.68585	0.142264	0.126091	0.272301	0.778564	0.758001	0.802004	0.768441	0.373719	0.2869
MAG_AB_18	0.999919	0.999865	0.999532	0.999633	0.999886	0.996992	0.999965	0.007824	0.0450913	0.00907108	0.0219226	0.0716999	0.0045624	0.00334759	0.00300627	0.0050708	0.0524651	0.0366873	0.0674532	0.107929	0.28185	0.0213957	0.0558654	0.0356641	0.0337924	0.372055	0.275378	0.346162	0.203607	0.278949	0.446568	0.375179	0.371396	0.260949	0.0272822	0.168503	0.0593139	0.263662	0.00529321	0.0251454	0.00388669	0.00415133	0.00392939	0.332141	0.37813	0.379093	0.688052	0.146357	0.124809
MAG_AB_19	0.994093	0.99227	0.897594	0.635793	0.331948	0.391541	0.916138	0.0254408	0.158552	0.00556658	0.0139545	0.00865386	0.00770628	0.00360972	0.00650188	0.0153424	0.0744257	0.0694674	0.0697006	0.0496138	0.0473406	0.0993334	0.20469	0.393038	0.163822	0.091455	0.238434	0.323847	0.0773892	0.0466477	0.0567898	0.0273564	0.0378234	0.0664919	0.282653	0.0703854	0.0871888	0.104288	0.0318261	0.0279339	0.0368679	0.00364898	0.0168279	0.0664024	0.0386965	0.271324	0.111239	0.137028	0.0865473
MAG_AB_20	0.998973	0.999106	0.998939	0.999312	0.998905	0.997341	0.999702	0.289151	0.36085	0.355975	0.441069	0.460552	0.47068	0.366366	0.331138	0.474557	0.0774663	0.194666	0.141547	0.173339	0.168867	0.632605	0.618675	0.630623	0.536546	0.569933	0.537734	0.578581	0.335555	0.338772	0.536634	0.445367	0.470022	0.571694	0.533187	0.505154	0.503752	0.574108	0.249575	0.478889	0.109337	0.205081	0.272387	0.496399	0.439538	0.547309	0.880102	0.509841	0.471063
MAG_AB_21	0.995888	0.99951	0.997049	0.990389	0.936537	0.951495	0.998523	0.0456205	0.0235002	0.0300458	0.0376415	0.017416	0.000993946	0.0009725	0.000925245	0.000931805	0.242174	0.670003	0.667419	0.656367	0.616801	0.119439	0.0837623	0.0371386	0.0380424	0.436608	0.333702	0.437915	0.31666	0.0140575	0.356071	0.0321624	0.255334	0.00100001	0.00134093	0.000946974	0.000969456	0.000961645	0.00131533	0.00155803	0.00171449	0.00127846	0.00128154	0.00179165	0.00191205	0.00186492	0.140409	0.00172311	0.025419
MAG_AB_22	0.824966	0.855068	0.205036	0.388629	0.359544	0.153467	0.918866	0.00934808	0.0106334	0.00819531	0.00713394	0.0063415	0	0	0	0.000382285	0.0163131	0.0106395	0.00523971	0.00744707	0.0291271	0.238668	0.0519608	0.0678774	0.0287093	0.267439	0.238753	0.336658	0.17672	0.00307747	0.00374098	0.00655378	0.00920496	0.0581346	0.0113514	0.0443375	0.000984506	0.0256857	0.00103581	0.00010181	0	0.000747389	9.89353e-05	0.326953	0.152581	0.0656367	0.232386	0.0688635	0.154858
MAG_AB_23	0.998611	0.992636	0.98526	0.988732	0.963727	0.882568	0.999178	0.042147	0.0633715	0.0197067	0.0195093	0.0495021	0.027229	0.01732	0.0139404	0.109069	0.0521284	0.0373178	0.0445268	0.0415116	0.128841	0.0802305	0.141625	0.158202	0.0590527	0.362676	0.537413	0.705646	0.469688	0.0363944	0.0448989	0.0426863	0.0289074	0.0667414	0.257749	0.0404414	0.0314476	0.0324331	0.0312954	0.0232479	0.022182	0.018132	0.0190483	0.181192	0.561646	0.647411	0.748832	0.543907	0.543676
MAG_AB_24	0.999079	0.998825	0.997554	0.997078	0.998548	0.998004	0.999218	0.139378	0.287967	0.109703	0.105281	0.529803	0.521604	0.412427	0.130975	0.45201	0.101955	0.229263	0.140095	0.111376	0.784823	0.928944	0.881806	0.895403	0.889729	0.915391	0.940454	0.956501	0.698687	0.472643	0.800721	0.518911	0.761937	0.653841	0.590139	0.611251	0.584141	0.642661	0.601681	0.144395	0.0354457	0.0978084	0.0286804	0.885019	0.908374	0.929439	0.972629	0.867361	0.878336
MAG_AB_25	0.997145	0.992719	0.992909	0.994222	0.992091	0.983552	0.998503	0.107444	0.156612	0.187914	0.241196	0.270864	0.243495	0.154127	0.1311	0.0849946	0.0435134	0.23104	0.240953	0.310862	0.210181	0.289554	0.242983	0.280062	0.240278	0.576463	0.544582	0.423461	0.545466	0.256392	0.437248	0.323552	0.39617	0.417157	0.466327	0.358361	0.426051	0.463264	0.435571	0.549439	0.322939	0.18914	0.506638	0.389397	0.374472	0.513136	0.538265	0.464111	0.214809
MAG_AB_26	0.794916	0.718122	0.427966	0.52853	0.432468	0.184422	0.739348	0.0318042	0.0406174	0.0172596	0.0229575	0.0409151	0.0022307	0.00140473	5.53302e-05	0.00345521	0.0149801	0.0337644	0.025937	0.0296153	0.0758704	0.504436	0.238449	0.31671	0.102834	0.395053	0.50648	0.715453	0.299491	0.00541564	0.0582087	0.00908745	0.0601079	0.0643947	0.247069	0.0384113	0.00184698	0.0485662	0.00281805	0.00161314	0.000786597	0.00106127	0.00196007	0.119087	0.0506006	0.0303988	0.167992	0.106812	0.42141
MAG_AB_27	0.979012	0.944382	0.98696	0.979286	0.961292	0.959243	0.988641	0.147104	0.279018	0.0735004	0.397489	0.426425	0.0230202	0.00925719	0.00307252	0.0245954	0.305574	0.829441	0.916535	0.917155	0.582951	0.207756	0.207301	0.136671	0.146447	0.784432	0.815521	0.734009	0.848287	0.0334549	0.303162	0.106732	0.392518	0.0264786	0.0597165	0.0240937	0.0131245	0.00837506	0.0333599	0.0128613	0.00597753	0.00983808	0.020375	0.433619	0.305896	0.496897	0.582176	0.557921	0.443728
MAG_AB_28	0.888157	0.892321	0.84706	0.842862	0.788005	0.842166	0.964403	0.0742056	0.0759327	0.0360224	0.132232	0.146533	0.00517916	0.00324573	0.00354051	0.00826994	0.0416235	0.0797563	0.10075	0.0848226	0.0447025	0.557629	0.31589	0.246359	0.257308	0.390362	0.456085	0.500157	0.412454	0.120927	0.135259	0.162782	0.162038	0.443279	0.57289	0.379982	0.144533	0.173462	0.0119813	0.0156457	0.00735566	0.00341085	0.00948732	0.515629	0.519435	0.373058	0.59319	0.625857	0.0879288
MAG_AB_29	0.984149	0.818922	0.927954	0.964859	0.223343	0.0779234	0.976102	0.00203453	0.00164462	0.000962431	0.00176907	0.00135216	0.0440528	0.0196451	0.00881539	0.0492115	0.0173535	0.0104795	0.0165146	0.0142626	0.0113383	0.00574113	0.0132384	0.0154263	0.00785154	0.685134	0.743793	0.698668	0.691149	0.028783	0.0405915	0.045354	0.0216791	0.000399396	0.000116999	0.000373255	0.000232466	0.000296025	0.00727041	0.00500222	0.00122907	0.00319675	0.00455642	0.00169548	0.00125711	0.00118146	0.0702204	0.0014992	0.137027
MAG_AB_30	0.999966	0.999557	0.999017	0.999437	0.997503	0.994826	0.999982	0.0861544	0.354872	0.135691	0.445369	0.451692	0.000615195	0.000423683	0.00129811	0.00153224	0.00360536	0.000637258	0.00353954	0.00299899	0.0131508	0.0381541	0.0305406	0.009825	0.00966945	0.546084	0.435014	0.489068	0.473208	0.085955	0.206572	0.258917	0.230329	0.00278481	0.00183131	0.00249571	0.00136407	0.0020947	0.0344611	0.25418	0.00537575	0.0402622	0.0751736	0.536783	0.584666	0.491139	0.70308	0.609672	0.0515963
MAG_AB_31	0.995592	0.916311	0.881999	0.950137	0.449857	0.272269	0.519332	0.0497839	0.0658126	0.0640506	0.0484683	0.0247722	0.0130221	0.0107865	0.0174023	0.0184482	0.144301	0.203523	0.31267	0.350771	0.292233	0.0164867	0.0730667	0.109028	0.0954963	0.771875	0.831455	0.791195	0.80698	0.0343864	0.038707	0.0354329	0.0336216	0.0505869	0.0443975	0.0272302	0.0570777	0.0510917	0.048443	0.0347028	0.0681572	0.0227531	0.0454682	0.11752	0.353477	0.218263	0.4004	0.632557	0.0221094
MAG_AB_32	0.465674	0.673417	0.285584	0.283442	0.378378	0.215993	0.620709	0.0330856	0.063413	0.0422442	0.0307089	0.0852466	0.00354026	0.00177742	0.00254567	0.00272499	0.00241418	0.00475264	0.00193045	0.00215195	0.0113777	0.09215	0.0643113	0.0605623	0.0819382	0.202205	0.199221	0.266624	0.113601	0.0524111	0.132876	0.0953963	0.0696125	0.281299	0.13602	0.159018	0.248123	0.28873	0.00988401	0.152134	0.00520193	0.0130371	0.0130291	0.163858	0.0339173	0.191408	0.0818074	0.0428801	0.0653021
MAG_AB_33	0.966709	0.9751	0.89521	0.76168	0.988976	0.967498	0.990389	0.0119079	0.0121699	0.0127671	0.0145942	0.0158421	0.0117478	0.00966917	0.00444891	0.0107728	0.0441423	0.0103691	0.00628322	0.0188274	0.349315	0.202368	0.157053	0.11001	0.123221	0.582519	0.336931	0.31616	0.0221843	0.629596	0.437763	0.832323	0.786748	0.0619801	0.107333	0.0669877	0.0976941	0.106007	0.0162924	0.0214325	0.00491145	0.0093977	0.00625083	0.234182	0.222856	0.229129	0.257603	0.182713	0.177204
MAG_AB_34	0.953814	0.983735	0.995851	0.996531	0.935205	0.932364	0.998569	0.0204878	0.0217877	0.019795	0.0242323	0.0229304	0.0129157	0.00800109	0.00698697	0.0144376	0.103183	0.347517	0.34502	0.310999	0.319178	0.048692	0.0858069	0.0794777	0.0594378	0.618891	0.641172	0.710664	0.725173	0.0288918	0.0306658	0.0302179	0.0227732	0.0422192	0.0278993	0.0508754	0.014278	0.030393	0.0204177	0.0239175	0.0148022	0.0129702	0.017868	0.0247166	0.0191257	0.0264202	0.239802	0.0273343	0.49051
MAG_AB_35	0.999751	0.999796	0.999502	0.999653	0.999759	0.999524	0.999719	0.060414	0.0597809	0.068718	0.0671751	0.0673621	0.495717	0.445107	0.339261	0.473334	0.103717	0.38747	0.247268	0.244531	0.508026	0.560007	0.513871	0.533	0.461085	0.769351	0.756044	0.798756	0.756698	0.349322	0.42591	0.432881	0.402147	0.857527	0.846663	0.850656	0.875261	0.871846	0.584244	0.556052	0.608193	0.624339	0.582746	0.859161	0.86909	0.896227	0.97403	0.894739	0.0631253
MAG_AB_37	0.724185	0.437648	0.67097	0.676762	0.614647	0.410553	0.590729	0.355277	0.343835	0.34417	0.354596	0.301576	0.31854	0.200251	0.0986561	0.307853	0.20511	0.146622	0.223092	0.191641	0.171391	0.270877	0.559433	0.468264	0.343033	0.625546	0.546642	0.430281	0.503052	0.392973	0.40999	0.603931	0.320363	0.436833	0.394715	0.218397	0.260291	0.20081	0.249155	0.170909	0.0998061	0.108457	0.132302	0.297185	0.178519	0.289144	0.327994	0.368853	0.10879
MAG_AB_38	0.946873	0.992007	0.784034	0.473587	0.852224	0.474978	0.652664	0.0686972	0.0570021	0.134882	0.0329522	0.133853	0.00672727	0.00384683	0.00114601	0.0107135	0.0207158	0.0365805	0.0193509	0.0655126	0.206627	0.194614	0.167243	0.117623	0.09015	0.0790728	0.128483	0.330609	0.0476493	0.0702637	0.242238	0.224786	0.0995897	0.0425749	0.00983309	0.0314183	0.0141319	0.0360677	0.0173941	0.27399	0.0235002	0.0780153	0.0371741	0.129059	0.0510899	0.15277	0.126561	0.0631001	0.0124128
MAG_AB_40	0.999121	0.999411	0.994596	0.997883	0.999299	0.99808	0.999439	0.162677	0.168168	0.175496	0.25442	0.300796	0.160364	0.0914689	0.0607874	0.190671	0.184729	0.32541	0.263557	0.250103	0.438328	0.822637	0.74796	0.723228	0.698138	0.305369	0.289768	0.342384	0.0529572	0.636089	0.73901	0.758388	0.72871	0.866457	0.57892	0.783841	0.771918	0.860139	0.27952	0.36237	0.228713	0.243109	0.281938	0.824639	0.814047	0.875625	0.885802	0.834271	0.0774201
MAG_AB_41	0.986703	0.990672	0.814297	0.934233	0.90133	0.752624	0.989115	0.0399795	0.0414285	0.0514068	0.0408285	0.0398784	0.0510209	0.0581233	0.091467	0.0592345	0.282425	0.155116	0.122428	0.175812	0.261718	0.229712	0.245788	0.168091	0.130292	0.641359	0.52672	0.757437	0.607369	0.143385	0.780544	0.140209	0.616423	0.375144	0.413979	0.379032	0.144477	0.229418	0.0437767	0.036461	0.0271801	0.0266631	0.0455158	0.795666	0.404748	0.32908	0.764828	0.788362	0.362881
MAG_AB_42	0.614989	0.304582	0.685411	0.818203	0.620167	0.466087	0.437297	0.530654	0.561915	0.273275	0.319897	0.113649	0.521143	0.269694	0.332848	0.269956	0.497017	0.45259	0.398386	0.498938	0.293397	0.183092	0.283844	0.35675	0.446109	0.11491	0.205215	0.210949	0.262273	0.36127	0.155941	0.213495	0.146216	0.210743	0.117123	0.145023	0.257514	0.126588	0.639474	0.370225	0.680973	0.270487	0.416996	0.142607	0.0575051	0.159902	0.217264	0.320949	0.101035
MAG_AB_43	0.606851	0.529051	0.748128	0.933148	0.815043	0.721086	0.762487	0.739028	0.789204	0.68892	0.575533	0.48202	0.430454	0.253894	0.373709	0.0783946	0.524564	0.357886	0.282367	0.353096	0.289953	0.199756	0.540967	0.415853	0.723453	0.287872	0.326313	0.427514	0.475349	0.609669	0.306788	0.389502	0.294301	0.580492	0.309441	0.511234	0.477748	0.446993	0.366484	0.555953	0.376592	0.208296	0.394575	0.331738	0.141939	0.208462	0.394183	0.51832	0.0907112
MAG_AB_44	0.746996	0.127974	0.372326	0.537469	0.199335	0.0933169	0.943941	0.00576967	0.00607518	0.00509906	0.00682004	0.00722537	0.00127578	0.000456794	0.00142861	0.00340418	0.00599909	0.00543634	0.00605955	0.00406857	0.00643418	0.0445013	0.138035	0.154992	0.0646187	0.0117527	0.0120064	0.0156223	0.0138684	0.112209	0.188	0.185635	0.102771	0.00457535	0.00408442	0.00218939	0.00225777	0.00308945	0.00151125	0.0015255	0.000881999	0.00145707	0.00119341	0.00335424	0.0057924	0.00595411	0.0472334	0.0064808	0.172847
MAG_AB_45	0.768066	0.491896	0.748261	0.940713	0.784905	0.827704	0.631285	0.757149	0.773657	0.596138	0.673345	0.561087	0.630901	0.379253	0.5281	0.382795	0.747844	0.694058	0.713415	0.703768	0.684165	0.440136	0.701269	0.749542	0.776549	0.548305	0.500945	0.462942	0.617553	0.708663	0.510799	0.568616	0.516197	0.61823	0.527893	0.49431	0.672592	0.622885	0.725381	0.612826	0.68251	0.421409	0.554786	0.552775	0.221894	0.529641	0.686577	0.724501	0.346702
MAG_AB_46	0.999543	0.999727	0.996467	0.997408	0.999177	0.997551	0.999309	0.149581	0.130581	0.138002	0.149527	0.152789	0.0630426	0.0534039	0.0512666	0.069923	0.571914	0.580277	0.51772	0.594	0.708239	0.815553	0.731785	0.65981	0.577762	0.78601	0.764757	0.797625	0.711064	0.467945	0.509222	0.491599	0.470636	0.812686	0.669624	0.765022	0.717853	0.823914	0.580342	0.797375	0.378872	0.679435	0.51726	0.847812	0.840708	0.870613	0.893591	0.865599	0.141965
MAG_AB_47	0.969534	0.962028	0.940629	0.867838	0.755882	0.733781	0.94158	0.390958	0.388862	0.317197	0.35352	0.376406	0.303476	0.276165	0.254274	0.45749	0.397357	0.403623	0.41573	0.401311	0.367491	0.445551	0.473617	0.478675	0.464234	0.550046	0.564865	0.58378	0.546841	0.252816	0.408868	0.33801	0.364354	0.379691	0.582054	0.435722	0.265026	0.451804	0.362023	0.308077	0.223895	0.1563	0.314047	0.554629	0.540096	0.62186	0.676183	0.575815	0.558136
MAG_AC_01	0.0948684	0.0733731	0.0990112	0.0956522	0.066275	0.0499677	0.108795	0.899992	0.977157	0.986859	0.99938	0.999815	0.0459138	0.00721623	0.0129532	0.0561674	0.0169651	0.027602	0.0235244	0.0230655	0.0462984	0.153853	0.0977045	0.128224	0.180418	0.247328	0.241274	0.265155	0.193769	0.0740673	0.115012	0.0720643	0.140728	0.264492	0.351435	0.280814	0.324539	0.213842	0.30692	0.47214	0.0700503	0.137953	0.344443	0.252723	0.273186	0.319935	0.243156	0.379035	0.0933382
MAG_AC_02	0.271906	0.285561	0.298814	0.302084	0.263663	0.205922	0.334727	0.916852	0.907406	0.913578	0.97624	0.925756	0.007483	0.00633543	0.00346853	0.00918959	0.0631634	0.242838	0.213673	0.221117	0.147763	0.236322	0.226277	0.277125	0.173983	0.392931	0.406766	0.266915	0.396872	0.028153	0.202501	0.0162505	0.146135	0.315287	0.383661	0.201258	0.0135853	0.233629	0.0376794	0.0821978	0.0155693	0.0156874	0.112041	0.259612	0.14575	0.28434	0.26795	0.35553	0.431766
MAG_AC_03	0.272381	0.157857	0.427476	0.373674	0.237144	0.167814	0.306034	0.902216	0.765903	0.95746	0.942506	0.564647	0.0965079	0.0465127	0.0624352	0.135249	0.263982	0.176169	0.26727	0.27214	0.151179	0.107803	0.26917	0.264027	0.307014	0.689838	0.451119	0.315797	0.511191	0.287127	0.158466	0.408274	0.133671	0.0162107	0.234789	0.0199043	0.0147578	0.0302131	0.297581	0.106841	0.0453548	0.0434021	0.0759006	0.173382	0.0560587	0.11908	0.184421	0.210381	0.029025
MAG_AC_04	0.328621	0.30393	0.303069	0.301304	0.296849	0.268839	0.35398	0.831455	0.920291	0.968586	0.993149	0.997837	0.301493	0.218265	0.189815	0.127003	0.041521	0.204316	0.214807	0.26876	0.193574	0.289549	0.239372	0.273812	0.233348	0.662634	0.643007	0.548248	0.655745	0.258247	0.455726	0.327145	0.412326	0.416992	0.474406	0.357184	0.426038	0.460808	0.384743	0.500746	0.292184	0.165918	0.461031	0.380977	0.368765	0.498352	0.345161	0.462247	0.235345
MAG_AC_05	0.304887	0.33463	0.316118	0.307626	0.340923	0.29251	0.408884	0.999307	0.999434	0.999615	0.999834	0.999947	0.150002	0.0899322	0.0589391	0.167704	0.164502	0.319083	0.251973	0.251786	0.424996	0.833636	0.756406	0.727994	0.701644	0.299224	0.283738	0.338813	0.0449335	0.656882	0.738341	0.767286	0.733901	0.857559	0.575822	0.769788	0.76056	0.856751	0.270447	0.333583	0.242111	0.253588	0.275737	0.843449	0.832413	0.887639	0.831538	0.851651	0.0577521
MAG_AC_06	0.870759	0.649873	0.490148	0.539659	0.853216	0.768024	0.898796	0.967218	0.977438	0.985413	0.969908	0.999701	0.647232	0.51477	0.211388	0.670646	0.0627879	0.162486	0.0721297	0.10428	0.340737	0.90799	0.823696	0.832377	0.756519	0.818573	0.820232	0.848469	0.437891	0.508199	0.632842	0.564918	0.673397	0.853118	0.79235	0.809673	0.733121	0.826326	0.526403	0.451229	0.0217252	0.0431999	0.0592769	0.866906	0.831382	0.87859	0.838323	0.758359	0.763272
MAG_AC_07	0.169285	0.100249	0.170973	0.16684	0.170342	0.0970988	0.185523	0.887244	0.276405	0.94414	0.817026	0.467734	0.0564857	0.0158903	0.0341538	0.022373	0.193624	0.0343699	0.0561795	0.05038	0.0295679	0.312698	0.437212	0.178279	0.149304	0.0916542	0.058696	0.0589304	0.0696844	0.156333	0.299235	0.243611	0.123744	0.303579	0.0678124	0.0891338	0.0611998	0.0868418	0.147849	0.0682064	0.131277	0.0568672	0.0552368	0.191649	0.0666181	0.264967	0.278139	0.141485	0.0159855
MAG_AC_08	0.920331	0.905202	0.898533	0.903666	0.877364	0.861295	0.932935	0.999676	0.994844	0.979418	0.999035	0.999868	0.282091	0.213187	0.174829	0.359299	0.371076	0.742554	0.760654	0.791311	0.688297	0.713369	0.640225	0.634055	0.493894	0.905316	0.926733	0.883403	0.903014	0.108646	0.460595	0.0894529	0.423087	0.7355	0.899301	0.658701	0.432882	0.647872	0.191922	0.27996	0.0615185	0.0564272	0.309024	0.834177	0.838086	0.883805	0.899169	0.895546	0.869921
MAG_AC_09	0.249261	0.272606	0.249597	0.320021	0.25077	0.211913	0.353319	0.886406	0.775431	0.188509	0.41427	0.577672	0.0646942	0.0664394	0.140179	0.133904	0.0933276	0.0856499	0.0980448	0.0912606	0.0395773	0.286082	0.499052	0.705076	0.503158	0.860227	0.886766	0.880233	0.872562	0.0400249	0.0785839	0.0197087	0.0653346	0.244323	0.597288	0.484086	0.132633	0.361022	0.108738	0.0898576	0.0589313	0.0353019	0.115747	0.051895	0.0380282	0.0690582	0.0796696	0.153939	0.532785
MAG_AC_10	0.441031	0.392051	0.318737	0.399478	0.371009	0.261343	0.492047	0.919188	0.87304	0.55288	0.806337	0.840351	0.00185817	0.00216922	0.00172828	0.00241757	0.0315469	0.0314437	0.0357374	0.035053	0.0946519	0.284297	0.251664	0.284354	0.20663	0.459368	0.523059	0.60708	0.522409	0.0760382	0.186871	0.0532271	0.461576	0.296318	0.475066	0.316781	0.0168519	0.0131549	0.00180495	0.00300216	0.00173023	0.00150711	0.00233364	0.199631	0.188673	0.0795372	0.333442	0.259533	0.13382
MAG_AC_11	0.00510443	0.0048087	0.00520511	0.00532198	0.00524256	0.00493226	0.00507368	0.624874	0.830945	0.764739	0.707766	0.435391	0.000529188	0.000319092	0	0.00114148	0.00427762	0.00451147	0.00450446	0.00453136	0.00439563	0.00348454	0.00404901	0.00584751	0.00432783	0.0254218	0.0279372	0.0145905	0.021964	0.00246293	0.00634687	0.00114008	0.00345517	0.00243881	0.00375585	0.00295724	0.000747435	0.00251467	0.000600935	0.0011773	0.00105855	0.000486736	0.00062706	0.00475762	0.00471175	0.00508431	0.00466591	0.00503257	0.00988339
MAG_AC_12	0.637545	0.708581	0.559228	0.373863	0.59162	0.469801	0.646103	0.973344	0.953289	0.995284	0.998006	0.999697	0.263304	0.233888	0.178603	0.236399	0.0575002	0.191977	0.161729	0.152691	0.173308	0.756461	0.688917	0.743253	0.591716	0.371387	0.371509	0.227818	0.180663	0.630498	0.792373	0.77604	0.792802	0.715723	0.630792	0.649347	0.664113	0.674695	0.72057	0.713688	0.675109	0.686265	0.648612	0.810565	0.802424	0.859057	0.767248	0.822525	0.441909
MAG_AC_13	0.615259	0.595291	0.541536	0.496709	0.578984	0.514646	0.590654	0.415358	0.882335	0.207578	0.28222	0.996858	0.394919	0.309521	0.0907703	0.331595	0.0809998	0.129302	0.0890733	0.0728997	0.293524	0.920413	0.868011	0.893671	0.889105	0.657147	0.713529	0.781187	0.459818	0.404495	0.756242	0.427169	0.703	0.583568	0.517231	0.550398	0.515709	0.586681	0.62112	0.0976003	0.0350221	0.0850432	0.0194123	0.859281	0.884618	0.904434	0.861529	0.845746	0.751787
MAG_AC_14	0.00599588	0.00447523	0.102485	0.0247975	0.00251568	0.00282907	0.00242954	0.920949	0.913202	0.708641	0.754898	0.433842	0.00188156	0.00165652	0.00146194	0.00168508	0.142425	0.0640698	0.371188	0.228609	0.00769922	0.00385723	0.013702	0.0103314	0.0910549	0.0125384	0.0189297	0.0292589	0.0172395	0.00252908	0.00330276	0.00206494	0.00347238	0.131921	0.105477	0.169088	0.0360903	0.0906196	0.00279466	0.00290766	0.00199964	0.00104571	0.00132558	0.0148864	0.00641296	0.019557	0.0130634	0.0513756	0.00764925
MAG_AC_16	0.199297	0.177616	0.149437	0.146722	0.167691	0.101923	0.217963	0.0626549	0.780896	0.143972	0.411778	0.937077	0.00194036	0.00124813	0.000976647	0.00177477	0.0261383	0.0126598	0.00668192	0.0186345	0.020307	0.0198536	0.0582822	0.0440454	0.0328499	0.520048	0.423567	0.497373	0.332565	0.255482	0.446068	0.304194	0.357543	0.167669	0.0165269	0.104013	0.0345257	0.17061	0.00274929	0.0113712	0.00273424	0.00199307	0.00268018	0.20519	0.243049	0.246957	0.110237	0.0861225	0.0766382
MAG_AC_17	0.150983	0.217511	0.0830342	0.0890339	0.128203	0.0649246	0.205884	0.331332	0.615169	0.426356	0.312519	0.724211	0.00813295	0.00752415	0.00618043	0.00705326	0.00538747	0.0110343	0.00809691	0.007128	0.0143066	0.0786086	0.0610197	0.0573552	0.0635558	0.177337	0.191596	0.255423	0.109039	0.0730591	0.186009	0.135795	0.0980135	0.254992	0.122309	0.145289	0.219941	0.252385	0.0259348	0.250144	0.0169347	0.0298905	0.0244146	0.258313	0.064813	0.306069	0.131413	0.0944708	0.0658578
MAG_AC_18	0.164307	0.167387	0.148065	0.146197	0.132894	0.15675	0.206382	0.687409	0.743935	0.363122	0.95814	0.975939	0.000521451	0.000246759	0.00129063	9.91577e-05	0.0325555	0.0721378	0.0879682	0.0728352	0.0554758	0.620951	0.336168	0.273601	0.27333	0.415521	0.461089	0.526533	0.419528	0.13779	0.145763	0.169887	0.182949	0.459602	0.596565	0.387505	0.173331	0.194055	0.00626891	0.024261	0.000316942	0.0030644	0.00344326	0.532599	0.529592	0.37932	0.596575	0.645665	0.0824934
MAG_AC_19	0.565495	0.648775	0.593781	0.545217	0.595744	0.5239	0.64417	0.907685	0.8855	0.979694	0.997245	0.996896	0.0146311	0.011237	0.0813988	0.0133445	0.0824757	0.354456	0.349495	0.362913	0.261299	0.289577	0.24678	0.290323	0.212708	0.650358	0.664257	0.506602	0.564016	0.156445	0.513091	0.35424	0.441465	0.346742	0.389166	0.251937	0.260048	0.362019	0.0250305	0.0967767	0.0258193	0.0551961	0.11627	0.224424	0.151737	0.281348	0.231979	0.221466	0.43882
MAG_AC_20	0.958226	0.950954	0.95991	0.960675	0.961154	0.9579	0.954655	0.999919	0.999868	0.999958	0.999817	0.999019	0.966932	0.964236	0.956848	0.676451	0.908886	0.944999	0.947016	0.944771	0.939033	0.956135	0.956023	0.954836	0.941474	0.952808	0.959471	0.952472	0.955836	0.949803	0.958296	0.951252	0.956047	0.935373	0.935265	0.897663	0.95572	0.922651	0.945226	0.945439	0.952773	0.946155	0.944011	0.906282	0.850821	0.918773	0.930005	0.926434	0.914949
MAG_AC_21	0.00289924	0.0039944	0.00320513	0.00639817	0.00350134	0.00523481	0.00517452	0.615874	0.989992	0.341141	0.528992	0.426636	0.0146459	0.00429931	0.0563291	0.00871447	0.00878125	0.00660866	0.00522282	0.00372813	0.00770131	0.0345674	0.13552	0.0306394	0.123965	0.0140487	0.0376461	0.053872	0.0312993	0.104812	0.0158576	0.0791006	0.0184245	0.00453393	0.00421636	0.00361288	0.00223684	0.0035004	0.00514677	0.00279449	0.00336174	0.00220188	0.00326045	0.0344522	0.0179578	0.0207135	0.0398959	0.0956239	0.00252465
MAG_AC_22	0.439176	0.441681	0.320512	0.419107	0.326738	0.237675	0.52155	0.974378	0.948048	0.991146	0.912172	0.537479	0.0137737	0.0128532	0.0507972	0.0137332	0.0126855	0.0039624	0.0120265	0.00674584	0.0516467	0.694336	0.551727	0.564984	0.63583	0.760979	0.73093	0.795031	0.751921	0.668465	0.832492	0.730831	0.786345	0.672932	0.746529	0.658457	0.34189	0.715385	0.331381	0.49786	0.103705	0.0621266	0.545159	0.823299	0.721653	0.756556	0.803685	0.83529	0.435584
MAG_AC_23	0.89608	0.909876	0.890544	0.880592	0.85997	0.793788	0.87725	0.527033	0.999306	0.417712	0.251518	0.999673	0.00120924	0.000706833	0.00154577	0.00116135	0.280822	0.197446	0.245197	0.217275	0.481001	0.874077	0.86869	0.845434	0.864324	0.819775	0.833161	0.843327	0.445146	0.586403	0.893827	0.865759	0.85907	0.0330502	0.411091	0.01613	0.00458156	0.0228853	0.0244652	0.0261015	0.0100213	0.00730158	0.0121951	0.388806	0.606288	0.478701	0.499386	0.667443	0.822222
MAG_AC_24	0.559461	0.584175	0.491001	0.537896	0.540765	0.442773	0.584019	0.561845	0.63457	0.741601	0.651703	0.635736	0.372908	0.465873	0.273785	0.294095	0.0537264	0.148541	0.123923	0.147517	0.100979	0.301724	0.189656	0.219449	0.121688	0.6206	0.660523	0.671103	0.614186	0.180622	0.53959	0.319767	0.535196	0.502982	0.58451	0.455581	0.536065	0.464299	0.22674	0.248591	0.100725	0.0832608	0.288115	0.480368	0.256402	0.398291	0.450199	0.529212	0.131258
MAG_AC_25	0.0658586	0.0591709	0.0336876	0.0968227	0.0398319	0.0453472	0.0828408	0.923413	0.841244	0.974473	0.890049	0.709961	0.0318818	0.0117635	0.00427826	0.0408764	0.122828	0.048182	0.0622476	0.100998	0.144007	0.100362	0.219661	0.164045	0.142108	0.416056	0.473302	0.600658	0.273034	0.15228	0.186635	0.35335	0.160758	0.025522	0.107239	0.029373	0.00760697	0.0171518	0.562495	0.177551	0.0953962	0.184381	0.139124	0.0529937	0.0637603	0.0690733	0.0693537	0.137585	0.0714171
MAG_AC_26	0.024645	0.0202368	0.111166	0.0530455	0.00921505	0.0139345	0.0366459	0.985248	0.953402	0.819179	0.835749	0.400722	0.0073172	0.0040503	0.00130927	0.00847211	0.0977315	0.0771509	0.294704	0.25261	0.0281889	0.0845988	0.362799	0.210986	0.305868	0.405978	0.387292	0.369836	0.395222	0.00314519	0.00444878	0.00322911	0.00313942	0.0116099	0.0320583	0.00873109	0.0039542	0.00692212	0.0237321	0.00807226	0.00840728	0.016384	0.0181557	0.250713	0.107121	0.394678	0.17513	0.345613	0.205144
MAG_AC_27	0.0393803	0.0311664	0.0251893	0.0234796	0.0242599	0.0187926	0.0434604	0.752344	0.962425	0.988063	0.986109	0.999654	0.0122798	0.00458399	0.0050578	0.0240554	0.0063581	0.00771363	0.00922162	0.00886732	0.0078152	0.0249592	0.0303684	0.0228542	0.0248004	0.664968	0.651486	0.805098	0.391716	0.279193	0.41649	0.358028	0.379574	0.0207929	0.0158661	0.019576	0.0196479	0.0209666	0.180689	0.0202736	0.00718816	0.0189097	0.00818431	0.290004	0.391688	0.386819	0.335025	0.362918	0.0109078
MAG_AC_28	0.87124	0.912864	0.885543	0.879114	0.894542	0.889332	0.917871	0.976484	0.716488	0.829097	0.754352	0.957091	0.466722	0.673457	0.637641	0.350617	0.132709	0.385847	0.326935	0.320597	0.341067	0.680676	0.595112	0.689891	0.375359	0.860257	0.862752	0.793893	0.806601	0.195634	0.356166	0.192079	0.352307	0.840837	0.892964	0.749464	0.437163	0.697157	0.55541	0.573679	0.446559	0.359273	0.629001	0.815597	0.848879	0.854887	0.882816	0.911366	0.885961
MAG_AC_29	0.268274	0.15349	0.229891	0.255952	0.263374	0.176538	0.201839	0.99912	0.998764	0.999152	0.998769	0.995709	0.477478	0.297374	0.121155	0.451522	0.185116	0.0836091	0.207299	0.158198	0.122205	0.306837	0.719187	0.58578	0.409468	0.798678	0.709012	0.52752	0.661091	0.50284	0.53417	0.77658	0.407235	0.550247	0.530265	0.209351	0.274646	0.183961	0.339164	0.212359	0.102425	0.122538	0.160562	0.347679	0.174662	0.3459	0.401418	0.451526	0.0920173
MAG_AC_30	0.0841196	0.161463	0.0469207	0.0334349	0.062814	0.0308955	0.0948826	0.169074	0.374894	0.794971	0.168726	0.944895	0.0105056	0.00639352	0.00263402	0.0117946	0.00970279	0.00762151	0.00454831	0.0102988	0.0114687	0.217628	0.173802	0.144597	0.123915	0.0582491	0.174111	0.410631	0.0330162	0.0496978	0.127957	0.145155	0.0604176	0.0474178	0.0127452	0.0447062	0.023002	0.0385645	0.0103385	0.0563822	0.00965685	0.0162576	0.00738207	0.0863964	0.0318362	0.204478	0.142363	0.040807	0.014041
MAG_AC_31	0.907439	0.895739	0.872071	0.888838	0.900004	0.874325	0.905255	0.999384	0.999477	0.999722	0.999856	0.999816	0.337319	0.295593	0.214764	0.285963	0.178864	0.0746163	0.0935966	0.107594	0.0895437	0.858639	0.875029	0.876627	0.859764	0.834929	0.850919	0.893529	0.530305	0.917825	0.927314	0.926145	0.92675	0.0706702	0.0631129	0.0628894	0.061468	0.0718901	0.121835	0.16305	0.0917406	0.134194	0.105207	0.72771	0.776695	0.850181	0.628742	0.591195	0.168465
MAG_AC_32	0.501236	0.510775	0.433602	0.477139	0.465761	0.372952	0.553259	0.996375	0.998699	0.998817	0.999702	0.999853	0.534869	0.428537	0.388935	0.5423	0.0899121	0.205566	0.147769	0.190149	0.183043	0.710381	0.692883	0.711763	0.612927	0.647941	0.613914	0.656051	0.38554	0.395161	0.616598	0.504659	0.53979	0.628011	0.593348	0.565447	0.565411	0.630952	0.284195	0.542933	0.119877	0.22769	0.32328	0.582321	0.52204	0.634531	0.586128	0.59944	0.523866
MAG_AC_33	0.927672	0.901392	0.92944	0.931587	0.923021	0.9214	0.921447	0.999896	0.999817	0.999437	0.999631	0.999786	0.875517	0.868783	0.848654	0.885775	0.832166	0.897966	0.872531	0.872766	0.854285	0.825868	0.84106	0.873418	0.846576	0.890959	0.909779	0.92444	0.903934	0.683398	0.885382	0.690098	0.856729	0.212173	0.364202	0.15172	0.202265	0.211549	0.853552	0.854972	0.859241	0.814972	0.872172	0.815474	0.803362	0.863861	0.880941	0.871992	0.938043
MAG_AC_34	0.967711	0.967078	0.96732	0.967368	0.966927	0.964745	0.969732	0.99967	0.999848	0.999875	0.999936	0.999954	0.702173	0.534647	0.894529	0.902341	0.936669	0.955528	0.95498	0.958682	0.960951	0.962251	0.957677	0.961744	0.960665	0.971768	0.971377	0.972465	0.971366	0.97677	0.980138	0.974171	0.980261	0.973736	0.974725	0.97388	0.97612	0.974369	0.952612	0.958816	0.95698	0.953517	0.956959	0.974332	0.973804	0.973116	0.973772	0.976962	0.954175
MAG_AC_35	0.343872	0.131345	0.246457	0.378182	0.239876	0.230325	0.25113	0.818429	0.907018	0.906265	0.974217	0.637578	0.456756	0.211932	0.2394	0.456622	0.0507921	0.0264571	0.0841081	0.087137	0.0313263	0.465195	0.845369	0.624675	0.739979	0.334573	0.241815	0.326824	0.194295	0.668769	0.593576	0.893984	0.546629	0.674317	0.336668	0.677437	0.391206	0.412059	0.578861	0.317761	0.273703	0.297621	0.448448	0.413242	0.169231	0.344821	0.404897	0.353461	0.0524682
MAG_AC_36	0.693761	0.476158	0.799847	0.767771	0.614902	0.588794	0.459101	0.968973	0.986842	0.655805	0.859167	0.618037	0.132147	0.108787	0.123309	0.207479	0.847095	0.872005	0.889273	0.875853	0.740401	0.270371	0.587665	0.768857	0.689771	0.335444	0.533801	0.747069	0.487932	0.488685	0.537266	0.610061	0.616171	0.553553	0.457362	0.363687	0.656724	0.464694	0.853596	0.385263	0.892339	0.303974	0.395785	0.734734	0.29816	0.822112	0.770244	0.703811	0.33086
MAG_AC_37	0.239674	0.215397	0.283805	0.356295	0.275185	0.25944	0.271115	0.812714	0.876427	0.752131	0.705199	0.614313	0.212792	0.152855	0.197988	0.0968112	0.353397	0.308118	0.233319	0.301116	0.270833	0.215417	0.344392	0.312734	0.467102	0.233994	0.252889	0.292022	0.310427	0.379522	0.254364	0.287017	0.253883	0.347501	0.242184	0.314366	0.303061	0.296997	0.328742	0.397197	0.331201	0.221308	0.324415	0.28512	0.186811	0.223297	0.312625	0.387419	0.159346
MAG_AD_01	0.488009	0.497046	0.4195	0.468161	0.454541	0.363081	0.52552	0.344521	0.406052	0.40183	0.491673	0.504809	0.999902	0.999596	0.998616	0.999926	0.10262	0.218981	0.159262	0.191456	0.19789	0.655466	0.636276	0.652573	0.562315	0.635788	0.59951	0.645941	0.384301	0.38022	0.572538	0.484105	0.511688	0.637535	0.608514	0.577985	0.582967	0.64011	0.288026	0.524901	0.129207	0.241999	0.321593	0.537992	0.483899	0.588969	0.538559	0.557483	0.48942
MAG_AD_02	0.946068	0.94989	0.942944	0.94941	0.952177	0.938607	0.946352	0.929434	0.938943	0.948469	0.958762	0.962461	0.999615	0.998363	0.997544	0.639279	0.525935	0.911813	0.898006	0.918644	0.911844	0.96985	0.958993	0.955172	0.934185	0.944413	0.941812	0.938424	0.939706	0.980788	0.985393	0.98577	0.98521	0.943833	0.940608	0.928845	0.952436	0.945035	0.958022	0.962956	0.955375	0.9594	0.951935	0.936429	0.93518	0.963833	0.950438	0.958088	0.0204572
MAG_AD_03	0.968289	0.968367	0.961254	0.960302	0.949152	0.940906	0.975088	0.389679	0.298489	0.23319	0.332906	0.557497	0.999833	0.998899	0.994805	0.999958	0.418014	0.823032	0.840876	0.853827	0.763377	0.741378	0.672492	0.65751	0.523147	0.954478	0.962948	0.936667	0.950921	0.145383	0.590974	0.133629	0.553021	0.875119	0.952209	0.80962	0.611206	0.779054	0.202536	0.305161	0.0660876	0.0616376	0.33967	0.873316	0.884907	0.910536	0.942799	0.916803	0.903263
MAG_AD_04	0.927606	0.866161	0.926182	0.940831	0.908046	0.881492	0.920741	0.881015	0.878347	0.819093	0.846427	0.832697	0.99662	0.998839	0.999619	0.969369	0.850072	0.924885	0.931817	0.923929	0.867893	0.746009	0.838698	0.856053	0.866893	0.938612	0.946469	0.943166	0.942336	0.240639	0.482727	0.124372	0.421011	0.637972	0.91926	0.661351	0.412192	0.682192	0.417526	0.37197	0.368797	0.250144	0.443091	0.929265	0.878417	0.925074	0.9352	0.941319	0.957059
MAG_AD_05	0.329284	0.306983	0.30811	0.304987	0.301631	0.274342	0.349264	0.176203	0.227576	0.265994	0.297379	0.320816	0.997742	0.942224	0.898759	0.743449	0.0426135	0.169664	0.183234	0.216868	0.161596	0.208542	0.175717	0.196749	0.173238	0.60227	0.582843	0.480445	0.580661	0.278658	0.448492	0.333784	0.417572	0.382379	0.442771	0.330197	0.389502	0.428148	0.363109	0.466609	0.275029	0.173781	0.427892	0.340477	0.329764	0.451726	0.309801	0.411805	0.257441
MAG_AD_06	0.395735	0.630263	0.332892	0.341508	0.616597	0.396545	0.473317	0.555133	0.634536	0.641641	0.622738	0.686138	0.999999	0.999994	0.999997	0.999997	0.0320999	0.0906265	0.0988504	0.0880025	0.0623623	0.771962	0.778833	0.806833	0.768191	0.558882	0.322316	0.525401	0.120864	0.648189	0.809132	0.682492	0.776319	0.737944	0.783232	0.736511	0.719128	0.758795	0.0742733	0.218114	0.0824042	0.0950109	0.20054	0.209741	0.212064	0.226562	0.263386	0.17197	0.170593
MAG_AD_07	0.294257	0.347767	0.208684	0.165334	0.185632	0.169196	0.22991	0.269388	0.432676	0.601239	0.629985	0.690889	0.999698	0.997966	0.979647	0.998169	0.041903	0.0510324	0.052836	0.059668	0.0484685	0.734942	0.617938	0.758187	0.772256	0.205976	0.202237	0.176487	0.182126	0.888725	0.944805	0.917384	0.937638	0.871544	0.786612	0.835082	0.874237	0.882196	0.393438	0.413466	0.329679	0.331075	0.374269	0.71015	0.336412	0.860673	0.455838	0.262214	0.138292
MAG_AD_08	0.0203153	0.0198606	0.0138339	0.0178559	0.0172552	0.0176046	0.0233498	0.00655891	0.0123364	0.01135	0.0144711	0.0187507	0.976488	0.892404	0.576878	0.975077	0.00442086	0.00551803	0.00446677	0.00463202	0.00351772	0.364271	0.257942	0.275513	0.414336	0.0229267	0.0218956	0.0246917	0.0177554	0.187615	0.310844	0.270423	0.266857	0.297611	0.161284	0.246456	0.17787	0.29531	0.159998	0.263332	0.218373	0.212578	0.213619	0.604147	0.613006	0.763945	0.327718	0.426761	0.0164876
MAG_AD_09	0.943575	0.91118	0.946715	0.949668	0.951194	0.951577	0.952308	0.932519	0.839379	0.877111	0.852105	0.748437	0.992953	0.994135	0.993002	0.995128	0.87759	0.920841	0.926379	0.931197	0.896289	0.815837	0.835211	0.873112	0.871577	0.95247	0.951476	0.947593	0.957079	0.658448	0.806208	0.47925	0.833839	0.817913	0.907361	0.874088	0.810682	0.826819	0.426178	0.385143	0.334638	0.307667	0.576608	0.886551	0.797081	0.85225	0.931701	0.93885	0.947201
MAG_AD_11	0.186297	0.143262	0.113485	0.123601	0.114082	0.0890661	0.165056	0.252872	0.145833	0.216517	0.218766	0.159093	0.607014	0.0543931	0.141468	0.990622	0.0532834	0.0213343	0.0225921	0.0198398	0.0125485	0.0649919	0.132758	0.0763704	0.0994625	0.167522	0.163889	0.244503	0.0928811	0.113298	0.0855713	0.204172	0.0588647	0.026642	0.0215299	0.0253256	0.029679	0.0232832	0.0714263	0.0272313	0.031306	0.0165349	0.0260329	0.0613102	0.0656347	0.0730557	0.32771	0.0760149	0.0086489
MAG_AD_12	0.156247	0.115813	0.151144	0.153599	0.0988425	0.0703692	0.146641	0.041438	0.0633675	0.0688887	0.114831	0.164378	0.810212	0.0391321	0.219298	0.869717	0.0133412	0.0285016	0.0287289	0.0237438	0.0568855	0.238438	0.144569	0.174121	0.279342	0.374258	0.373482	0.407793	0.293003	0.115902	0.173841	0.120864	0.226257	0.413736	0.544328	0.44022	0.51468	0.33907	0.423522	0.605689	0.0904629	0.182834	0.453189	0.356161	0.399621	0.473488	0.339683	0.552971	0.148551
MAG_AD_13	0.671892	0.742004	0.553078	0.373037	0.632786	0.476189	0.651048	0.152835	0.144533	0.245908	0.191579	0.286895	0.999839	0.999001	0.984198	0.999566	0.0466694	0.153392	0.120506	0.122803	0.137409	0.796684	0.740063	0.799475	0.664458	0.326211	0.340914	0.215058	0.176783	0.565385	0.790531	0.757096	0.778863	0.757918	0.654711	0.673435	0.669811	0.689559	0.689955	0.681901	0.629166	0.644384	0.61047	0.836345	0.840506	0.893873	0.792754	0.855232	0.377527
MAG_AD_14	0.644139	0.614689	0.569886	0.539231	0.612454	0.561465	0.629701	0.134425	0.23927	0.107164	0.102717	0.451064	0.999306	0.996445	0.738347	0.996408	0.099704	0.176253	0.11157	0.093401	0.339212	0.909226	0.85568	0.874522	0.86031	0.703981	0.746996	0.802819	0.50609	0.519378	0.810697	0.548407	0.773711	0.656829	0.612832	0.626582	0.591246	0.652948	0.562	0.137975	0.0271163	0.0865331	0.0264323	0.855507	0.869576	0.900407	0.855809	0.843884	0.776882
MAG_AD_15	0.938365	0.947438	0.814234	0.630589	0.758104	0.55018	0.572748	0.525864	0.762301	0.905686	0.931957	0.946767	0.999931	0.99962	0.798035	0.999127	0.0751463	0.151666	0.118111	0.123744	0.227514	0.449543	0.37583	0.359179	0.250058	0.677913	0.598976	0.442722	0.207212	0.908539	0.968826	0.955478	0.959242	0.874808	0.449258	0.812418	0.947732	0.945782	0.94937	0.946039	0.936706	0.945664	0.953104	0.938999	0.393821	0.948253	0.457948	0.60528	0.121339
MAG_AD_16	0.759242	0.681741	0.789026	0.804194	0.801858	0.754872	0.780775	0.817729	0.688587	0.790046	0.64444	0.53593	0.997653	0.998108	0.998015	0.998993	0.0820458	0.177466	0.146999	0.193887	0.0971765	0.738762	0.773994	0.775061	0.786851	0.860694	0.872255	0.869407	0.873442	0.216798	0.32549	0.148615	0.264617	0.23195	0.367914	0.349196	0.155755	0.338102	0.26859	0.178226	0.143379	0.102389	0.308918	0.689055	0.540764	0.550158	0.725326	0.833095	0.870059
MAG_AD_17	0.473074	0.481057	0.360043	0.451606	0.338662	0.270944	0.544214	0.0543966	0.0588833	0.0607174	0.046227	0.0425522	0.53568	0.49329	0.984117	0.474468	0.0264484	0.0116231	0.0108554	0.0104716	0.0724981	0.631384	0.486073	0.511077	0.58068	0.736445	0.701635	0.77184	0.736813	0.671848	0.821104	0.727339	0.777886	0.600685	0.680567	0.589713	0.296781	0.634896	0.341413	0.500215	0.112928	0.0910598	0.543502	0.78034	0.662894	0.707965	0.771774	0.803881	0.406527
MAG_AD_18	0.317861	0.349369	0.340406	0.331013	0.364962	0.329156	0.406267	0.148803	0.163967	0.164377	0.224208	0.25151	0.999684	0.991786	0.93175	0.99972	0.19249	0.340177	0.269356	0.272445	0.449551	0.844247	0.768821	0.745188	0.712901	0.319687	0.313072	0.361516	0.0635342	0.66326	0.743026	0.763813	0.73759	0.879762	0.605762	0.798725	0.795508	0.876281	0.228573	0.286582	0.199313	0.207556	0.233789	0.87418	0.861395	0.906512	0.858575	0.876477	0.0746086
MAG_AD_19	0.385736	0.392922	0.322282	0.345196	0.401669	0.340899	0.404033	0.0337609	0.0346319	0.0364399	0.0383187	0.0346767	0.999998	0.999993	0.999883	0.99999	0.0912913	0.399926	0.250882	0.24593	0.529821	0.515535	0.455432	0.489813	0.415258	0.701947	0.692752	0.749159	0.6902	0.337001	0.413873	0.426422	0.394587	0.889004	0.881126	0.888403	0.907597	0.905604	0.554996	0.520832	0.585871	0.600492	0.553583	0.820288	0.832139	0.858794	0.82983	0.85885	0.0362736
MAG_AD_20	0.933549	0.92591	0.904631	0.913168	0.928855	0.910094	0.921743	0.267161	0.281534	0.293591	0.366295	0.352252	0.999943	0.999849	0.999642	0.999972	0.182067	0.072049	0.093394	0.100909	0.0886119	0.886747	0.895058	0.899369	0.891334	0.887484	0.899793	0.931043	0.586583	0.933132	0.942391	0.942752	0.937291	0.0774338	0.0643754	0.0702812	0.0724538	0.0786416	0.105019	0.144903	0.0811767	0.113766	0.0882361	0.761361	0.806241	0.872329	0.662658	0.613761	0.163016
MAG_AD_21	0.907709	0.89449	0.906875	0.917606	0.909425	0.896264	0.911284	0.914543	0.913149	0.913842	0.915903	0.917008	0.999976	0.999977	0.999965	0.99999	0.907679	0.917885	0.914798	0.918527	0.919495	0.943356	0.946429	0.947091	0.939524	0.964103	0.964756	0.966762	0.965054	0.931857	0.932589	0.932265	0.928242	0.944845	0.93683	0.939985	0.9397	0.944759	0.921056	0.909073	0.895966	0.893878	0.904695	0.930143	0.91875	0.918112	0.942405	0.930991	0.910055
MAG_AE_01	0.868043	0.540758	0.984259	0.99058	0.948651	0.974402	0.752285	0.0953241	0.100596	0.0172935	0.0356586	0.0378765	0.082733	0.0846397	0.174656	0.186319	0.601209	0.99311	0.972026	0.977247	0.670299	0.0646435	0.140447	0.237423	0.209127	0.215737	0.260794	0.263264	0.246244	0.0465951	0.100575	0.0284849	0.086472	0.213757	0.516	0.427028	0.103906	0.253334	0.117485	0.0962408	0.0737803	0.0427314	0.120967	0.0658972	0.0466964	0.0916933	0.115106	0.166941	0.642049
MAG_AE_02	0.910288	0.852182	0.9417	0.993264	0.977982	0.966276	0.975503	0.821409	0.692555	0.804839	0.668705	0.528504	0.648467	0.637507	0.613685	0.737344	0.811734	0.998736	0.996167	0.998969	0.909716	0.629089	0.688571	0.679849	0.70849	0.887775	0.90838	0.908735	0.910118	0.114701	0.192929	0.0798853	0.157161	0.169496	0.302832	0.264366	0.140533	0.3215	0.13763	0.111073	0.079831	0.0558301	0.149691	0.621501	0.480416	0.518582	0.705006	0.813771	0.90034
MAG_AE_04	0.222586	0.207008	0.210474	0.21961	0.203385	0.208863	0.26526	0.0651272	0.0689576	0.0359922	0.117149	0.136517	0.0372633	0.0360683	0.0338166	0.0379381	0.3862	0.899307	0.956488	0.905206	0.709748	0.544517	0.314205	0.24905	0.258123	0.411595	0.439589	0.494355	0.410513	0.111218	0.13745	0.154422	0.172984	0.440731	0.583247	0.388498	0.161078	0.197274	0.00924883	0.0163393	0.000934758	0.00414185	0.00728519	0.552787	0.565304	0.44118	0.626335	0.657063	0.118034
MAG_AE_05	0.650207	0.677162	0.740314	0.656699	0.55005	0.595173	0.710858	0.157374	0.281749	0.0817704	0.40313	0.423811	0.024898	0.0106589	0.00471063	0.0251984	0.749982	0.995535	0.997907	0.997641	0.956394	0.173858	0.183026	0.125393	0.136361	0.742343	0.755672	0.68162	0.7807	0.0317454	0.236	0.0933357	0.312753	0.0324224	0.0645995	0.0222603	0.0141898	0.0136745	0.032999	0.0151356	0.0080679	0.0126502	0.0177554	0.438773	0.327613	0.464235	0.479615	0.5219	0.434651
MAG_AE_06	0.552286	0.642956	0.592582	0.512857	0.582401	0.49357	0.645935	0.0705622	0.0630819	0.10246	0.156695	0.149611	0.0158165	0.00665296	0.0965628	0.00918727	0.49234	0.973134	0.973986	0.977235	0.91635	0.346247	0.293218	0.350393	0.249311	0.653173	0.669109	0.482748	0.534895	0.170206	0.603839	0.407269	0.502441	0.457806	0.519015	0.354273	0.359642	0.483265	0.0260334	0.099948	0.0213339	0.0491669	0.134085	0.230157	0.153281	0.308233	0.214733	0.230912	0.437291
MAG_AE_07	0.842473	0.897013	0.86482	0.840986	0.858108	0.858603	0.900149	0.446316	0.22353	0.284262	0.264706	0.335069	0.527227	0.687179	0.67995	0.517444	0.723807	0.99679	0.99683	0.994943	0.977938	0.714145	0.632475	0.718651	0.43128	0.825548	0.830748	0.76091	0.775474	0.250227	0.409128	0.276817	0.406637	0.807518	0.852979	0.729848	0.473811	0.688363	0.581742	0.600494	0.486514	0.406914	0.637587	0.809872	0.844594	0.850689	0.876073	0.905021	0.842849
MAG_AE_08	0.451055	0.423487	0.429448	0.423042	0.424527	0.386532	0.469682	0.19058	0.219397	0.254899	0.304141	0.332858	0.178073	0.104464	0.106317	0.0852335	0.301873	0.870385	0.908493	0.950041	0.868306	0.426909	0.371204	0.398747	0.342601	0.561476	0.538724	0.447347	0.527581	0.322736	0.463682	0.372199	0.432288	0.434166	0.477583	0.377311	0.453639	0.472254	0.467368	0.565156	0.387749	0.294372	0.511587	0.499652	0.491866	0.642543	0.474015	0.589118	0.167185
MAG_AE_09	0.57783	0.603084	0.528051	0.531085	0.554239	0.448224	0.587343	0.128189	0.146764	0.192272	0.145817	0.147682	0.367079	0.447907	0.256857	0.291798	0.290616	0.897035	0.81518	0.90002	0.642839	0.297868	0.188519	0.214307	0.116087	0.602075	0.652672	0.663503	0.604576	0.168187	0.566168	0.312133	0.54159	0.498995	0.609741	0.452655	0.542722	0.482461	0.190745	0.211253	0.0873267	0.0762773	0.244616	0.612486	0.357801	0.530875	0.559216	0.659756	0.184187
MAG_AE_10	0.66112	0.634426	0.582919	0.552852	0.626483	0.57082	0.642228	0.105415	0.225428	0.0841787	0.0825704	0.420924	0.464443	0.378377	0.117304	0.405345	0.227987	0.679615	0.487236	0.239683	0.931651	0.931424	0.873427	0.901005	0.894345	0.691059	0.747598	0.803931	0.502278	0.453116	0.774925	0.485165	0.739811	0.612673	0.541798	0.573234	0.555262	0.611217	0.515296	0.119522	0.0285074	0.0732059	0.0219917	0.908418	0.937081	0.951059	0.917167	0.902484	0.769557
MAG_AE_12	0.96777	0.98353	0.974142	0.972189	0.989469	0.963035	0.979839	0.527641	0.573839	0.624372	0.739004	0.793788	0.187523	0.579882	0.382333	0.0596211	0.165182	0.866223	0.917746	0.907263	0.828747	0.294566	0.265322	0.276134	0.242323	0.889292	0.88036	0.87296	0.870547	0.349602	0.722861	0.430761	0.768917	0.709022	0.704424	0.661024	0.703383	0.681734	0.261964	0.416254	0.127217	0.128374	0.375604	0.689092	0.645478	0.714299	0.762091	0.69248	0.810853
MAG_AE_13	0.995869	0.999178	0.999354	0.998356	0.998427	0.988741	0.997328	0.729181	0.728817	0.57562	0.450249	0.613944	0.034011	0.0269329	0.026534	0.0290365	0.613276	0.998261	0.997601	0.997894	0.935958	0.833305	0.837105	0.830018	0.781407	0.837312	0.839373	0.853279	0.780486	0.343205	0.583241	0.302782	0.594667	0.48561	0.74583	0.58684	0.230784	0.437646	0.0646948	0.0974183	0.0843637	0.045967	0.188632	0.672629	0.612521	0.722613	0.822208	0.726145	0.869309
MAG_AE_14	0.477965	0.491631	0.406584	0.450488	0.44916	0.346388	0.514773	0.34632	0.418812	0.416642	0.510239	0.533576	0.500384	0.40501	0.357434	0.502063	0.648859	0.94627	0.845532	0.924433	0.921688	0.691152	0.67627	0.688364	0.594745	0.630008	0.592805	0.63508	0.357752	0.389304	0.600493	0.502307	0.528909	0.608464	0.576471	0.534037	0.546208	0.612892	0.305352	0.54982	0.12634	0.251266	0.338615	0.561341	0.500802	0.615955	0.557923	0.578864	0.472849
MAG_AE_15	0.917279	0.920688	0.914087	0.911053	0.921692	0.898206	0.92221	0.851121	0.74223	0.883856	0.831544	0.785775	0.918763	0.92619	0.887096	0.919893	0.693163	0.990993	0.981717	0.991645	0.973523	0.896122	0.83589	0.900466	0.536536	0.926927	0.922065	0.91076	0.916038	0.713804	0.886202	0.818441	0.893002	0.906227	0.931644	0.837187	0.911667	0.918152	0.934501	0.875908	0.895945	0.822091	0.928714	0.916914	0.736871	0.872167	0.899912	0.937215	0.912801
MAG_AE_16	0.351689	0.30454	0.228766	0.313749	0.275369	0.17988	0.417696	0.14028	0.120152	0.0537304	0.093707	0.108258	0.00214124	0.000925491	0.00187418	0.00298745	0.320724	0.303021	0.326487	0.373262	0.705621	0.431231	0.397161	0.435569	0.35576	0.458221	0.520454	0.61452	0.518801	0.0314217	0.0770337	0.0248551	0.233232	0.116161	0.251216	0.131743	0.0143092	0.0104865	0.00263106	0.00158179	0.00171558	0.00176316	0.00262412	0.513381	0.490247	0.285124	0.615189	0.569476	0.0835202
MAG_AE_17	0.930113	0.965586	0.942105	0.949897	0.950585	0.936552	0.985304	0.26199	0.458607	0.320137	0.583828	0.677712	0.0216641	0.023899	0.216266	0.149205	0.329262	0.802105	0.766135	0.722899	0.695173	0.592859	0.382011	0.331133	0.215021	0.813021	0.804431	0.834664	0.700234	0.0455537	0.139825	0.0291734	0.0962483	0.194433	0.541165	0.0760166	0.00766563	0.0688967	0.0459356	0.11201	0.024275	0.0182472	0.173495	0.741416	0.542799	0.252585	0.641294	0.602794	0.608611
MAG_AE_18	0.672509	0.748714	0.553998	0.349856	0.612939	0.467072	0.653136	0.13952	0.13458	0.21785	0.182609	0.255701	0.225994	0.188351	0.132971	0.195952	0.137047	0.89874	0.781044	0.71054	0.878979	0.736445	0.678618	0.737973	0.599667	0.313894	0.334015	0.169666	0.118128	0.597533	0.789677	0.772719	0.791193	0.726271	0.616282	0.652335	0.671305	0.674129	0.723104	0.699615	0.657678	0.673661	0.631843	0.822611	0.813406	0.878405	0.774317	0.822985	0.347945
MAG_AE_19	0.579533	0.824319	0.704191	0.65169	0.946326	0.619597	0.761122	0.489963	0.558223	0.579322	0.571809	0.627922	0.265236	0.238174	0.21929	0.238152	0.295885	0.762637	0.844748	0.776727	0.610415	0.728806	0.725763	0.753416	0.713694	0.271911	0.171929	0.248113	0.125867	0.625679	0.799979	0.663169	0.767564	0.674202	0.71448	0.662974	0.662509	0.691733	0.0872123	0.197062	0.0857591	0.0938232	0.17357	0.220565	0.204059	0.225569	0.274753	0.180545	0.140717
MAG_AE_20	0.285881	0.30973	0.300156	0.282982	0.323255	0.271523	0.365595	0.138827	0.147675	0.153162	0.213246	0.254906	0.141702	0.0788574	0.0480089	0.160535	0.612946	0.954805	0.891193	0.874396	0.981222	0.778012	0.688332	0.659377	0.627976	0.257315	0.243468	0.290468	0.0451931	0.585233	0.685994	0.711377	0.679124	0.82691	0.519922	0.724525	0.714351	0.82264	0.235771	0.304607	0.198146	0.208674	0.24541	0.818366	0.808153	0.869319	0.803741	0.829339	0.0535666
MAG_AE_21	0.253481	0.311252	0.381622	0.404435	0.245707	0.231429	0.443779	0.0269612	0.0278185	0.0278092	0.0288423	0.0289729	0.0215153	0.0174575	0.0104624	0.0227585	0.585866	0.994728	0.992116	0.982297	0.987158	0.0465887	0.0793285	0.0700673	0.0527618	0.69946	0.723504	0.79296	0.79657	0.0314026	0.0414933	0.0397804	0.0356391	0.0469833	0.0305814	0.0581829	0.0221002	0.0431737	0.0112626	0.0179405	0.00741733	0.0102669	0.0105257	0.02346	0.0190297	0.0225448	0.0553031	0.0246768	0.59557
MAG_AF_01	0.0307471	0.0226178	0.0924892	0.0898777	0.0276622	0.0266948	0.0230139	0.000830865	0.00187781	0.000660448	0.000433132	0.000806834	0.00144659	0.00248548	0.00306627	0.00332027	0.00523381	0.0359987	0.00756038	0.0268703	0.016036	0.250716	0.995681	0.950172	0.968417	0.0613823	0.271148	0.368421	0.0438552	0.0306456	0.014665	0.0588793	0.00946111	0.00214375	0.00392793	0.00407423	0.000980638	0.00161099	0.0468212	0.0570899	0.0270512	0.0591833	0.042791	0.00460361	0.0101003	0.00686155	0.00470646	0.00691921	0.00966116
MAG_AF_02	0.373627	0.320805	0.247093	0.325391	0.294754	0.186456	0.435805	0.165639	0.142069	0.0612033	0.122222	0.125272	0.002335	0.00189054	0.00345355	0.00271933	0.075358	0.0751883	0.0784943	0.0929854	0.211473	0.996616	0.991325	0.997544	0.973717	0.498725	0.557425	0.647998	0.553166	0.038635	0.101989	0.0286365	0.278507	0.134717	0.273407	0.144409	0.0108277	0.012365	0.00864864	0.00885158	0.00776603	0.00768165	0.00808458	0.405584	0.38975	0.214278	0.514922	0.464473	0.119559
MAG_AF_03	0.0330803	0.0122924	0.029026	0.0294903	0.0145209	0.0120301	0.0300611	0.00563455	0.00542544	0.00531292	0.0064026	0.00684888	0.00301857	0.00242797	0.00169077	0.00364446	0.0173254	0.0185068	0.014593	0.0218101	0.0335692	0.998843	0.998571	0.998919	0.996574	0.214902	0.314541	0.329038	0.269058	0.116219	0.486828	0.326294	0.400679	0.00683169	0.00520096	0.00781426	0.00451299	0.0131592	0.0322696	0.0169017	0.00800477	0.0166768	0.0227991	0.0208185	0.0148086	0.0180296	0.0155008	0.0167937	0.0985768
MAG_AF_04	0.475809	0.548752	0.243937	0.217922	0.361107	0.218799	0.404992	0.138761	0.265982	0.369739	0.203873	0.389909	0.185656	0.164241	0.0693631	0.190445	0.0105589	0.0411883	0.0217813	0.0212508	0.0653665	0.973643	0.844951	0.905854	0.78288	0.33927	0.350581	0.531106	0.230603	0.234669	0.472118	0.414446	0.376656	0.446251	0.12599	0.355581	0.236505	0.347844	0.0898108	0.174653	0.0819823	0.129117	0.134469	0.575905	0.315621	0.482167	0.440978	0.336606	0.128435
MAG_AF_05	0.630628	0.651042	0.55416	0.597726	0.605729	0.515887	0.643458	0.182442	0.203452	0.258287	0.207141	0.219866	0.41053	0.496792	0.296145	0.335251	0.0642156	0.174438	0.154766	0.176367	0.11766	0.996937	0.982612	0.993055	0.908703	0.643925	0.686231	0.698798	0.643722	0.218684	0.626844	0.374718	0.599928	0.547233	0.626875	0.492884	0.586763	0.511198	0.242525	0.265283	0.119708	0.109387	0.302701	0.576917	0.343554	0.515871	0.545751	0.634306	0.199519
MAG_AF_06	0.194593	0.199669	0.212065	0.215408	0.182229	0.142658	0.237687	0.0798566	0.0818123	0.0831523	0.127455	0.0949144	0.0120328	0.00574023	0.00566067	0.0074489	0.0477408	0.177727	0.153877	0.152631	0.106303	0.999095	0.998298	0.999502	0.994372	0.294802	0.316822	0.17662	0.29298	0.0204142	0.133474	0.0180641	0.0861936	0.214743	0.262423	0.120079	0.0165755	0.146023	0.0319558	0.0451915	0.00667059	0.00979124	0.0575897	0.162649	0.0858573	0.179648	0.170414	0.236794	0.4254
MAG_AF_07	0.634618	0.646176	0.694982	0.637335	0.537701	0.563966	0.671815	0.166442	0.276323	0.0980749	0.36454	0.390082	0.0305746	0.0123587	0.00570771	0.033062	0.22059	0.555052	0.606572	0.607399	0.393075	0.911288	0.902583	0.732993	0.74394	0.738606	0.756852	0.69694	0.775812	0.0595807	0.303809	0.117439	0.375628	0.0462438	0.0826945	0.0425275	0.0298352	0.0335267	0.0541423	0.0193084	0.0175046	0.0195343	0.0316582	0.443563	0.335481	0.475271	0.497595	0.534456	0.419014
MAG_AF_08	0.0158015	0.038034	0.0121152	0.012309	0.0101395	0.00919755	0.0244872	0.00086537	0.0020795	0.00139858	0.002615	0.00303422	0.0262332	0.0143218	0.0106411	0.0247978	0.00445809	0.00601456	0.00446057	0.00662891	0.0086451	0.971617	0.923904	0.63726	0.646238	0.351249	0.388883	0.423277	0.206372	0.0269009	0.0472433	0.070799	0.0276432	0.365053	0.502844	0.144021	0.0252734	0.0241574	0.0449506	0.0229232	0.016037	0.0234278	0.0340928	0.161071	0.306546	0.348477	0.11221	0.178626	0.186317
MAG_AF_09	0.3437	0.316586	0.317103	0.309649	0.306459	0.268421	0.368806	0.0770068	0.106448	0.145274	0.184457	0.210198	0.16868	0.0931585	0.0814706	0.0526456	0.0594679	0.266406	0.286429	0.349491	0.246719	0.991811	0.979715	0.989804	0.974229	0.59004	0.562839	0.432995	0.559032	0.202602	0.389171	0.266715	0.34188	0.42937	0.482691	0.38078	0.446411	0.475135	0.485889	0.589387	0.353679	0.218802	0.538384	0.49105	0.483275	0.623961	0.43028	0.581607	0.197842
MAG_AF_10	0.423626	0.50165	0.166299	0.203289	0.19184	0.0818106	0.544873	0.0339238	0.122972	0.0168582	0.0659815	0.12879	0.00573787	0.00512772	0.00448199	0.00346758	0.0908084	0.0315632	0.0306448	0.0476467	0.0844276	0.923178	0.458935	0.616248	0.350007	0.488091	0.433089	0.512364	0.420727	0.0312438	0.147516	0.0287317	0.27861	0.161309	0.106782	0.200329	0.0147909	0.0810353	0.00218953	0.00209393	0.00131505	0.00211332	0.001878	0.216436	0.104102	0.106508	0.179821	0.128153	0.127241
MAG_AF_11	0.433352	0.3424	0.307637	0.372181	0.237295	0.204574	0.45522	0.150588	0.125356	0.0270692	0.0502242	0.0222802	0.0217263	0.0219547	0.0243493	0.111306	0.0628575	0.124185	0.138048	0.0764532	0.0837635	0.444136	0.915936	0.983452	0.773343	0.572823	0.648935	0.717095	0.594262	0.0164102	0.0373386	0.0100457	0.0263618	0.10716	0.251121	0.0980626	0.0555093	0.0942802	0.0925299	0.0329368	0.0250614	0.0072944	0.0301041	0.254711	0.31195	0.554698	0.436787	0.581402	0.264485
MAG_AF_12	0.111406	0.111431	0.190009	0.142894	0.122252	0.125154	0.109026	0.084976	0.0804691	0.0583722	0.0603258	0.0340788	0.0909865	0.11803	0.117353	0.0604713	0.0851703	0.0348476	0.223029	0.139314	0.00400236	0.0424607	0.177264	0.123382	0.991664	0.00943465	0.014392	0.0191758	0.0138336	0.00128495	0.00140269	0.000749109	0.00104324	0.107891	0.0789282	0.13731	0.0226727	0.0642903	0.00188684	0.00178049	0.00148655	0.00159827	0.00137412	0.0118191	0.00441631	0.0124805	0.0132093	0.034889	0.120744
MAG_AF_13	0.161435	0.1206	0.163469	0.166038	0.110737	0.0792725	0.159973	0.0539493	0.0722631	0.0753395	0.126756	0.186879	0.0860489	0.00681892	0.0175977	0.104782	0.0179985	0.0336088	0.0314501	0.0313612	0.0605188	0.967904	0.856669	0.928434	0.983111	0.398137	0.389384	0.424621	0.320727	0.126735	0.182999	0.133197	0.242701	0.43745	0.566375	0.458156	0.529385	0.362399	0.430928	0.612929	0.087388	0.173379	0.465229	0.378841	0.40822	0.480509	0.353663	0.567401	0.173474
MAG_AF_14	0.216343	0.227635	0.16219	0.148743	0.197123	0.111798	0.244329	0.0410565	0.0424681	0.0461872	0.0347691	0.039584	0.0262892	0.027973	0.0191486	0.0300759	0.0224883	0.0192259	0.0224206	0.0245903	0.0358068	0.75984	0.463607	0.592285	0.263799	0.26413	0.305615	0.210093	0.161239	0.0226108	0.194261	0.0409271	0.145306	0.0578379	0.0613704	0.0414721	0.0325815	0.0424489	0.0264776	0.0202209	0.0148548	0.0171011	0.0188812	0.309874	0.140863	0.210341	0.22812	0.294073	0.151009
MAG_AF_15	0.124941	0.168919	0.125373	0.103658	0.0644386	0.0665399	0.146902	0.0813289	0.0487544	0.053334	0.0705818	0.0350904	0.00144757	0.00146182	0.000960694	0.00129082	0.00644173	0.0277259	0.0292988	0.02635	0.027017	0.998598	0.995697	0.869858	0.851274	0.332557	0.24964	0.334363	0.221554	0.00702337	0.239334	0.0174193	0.162316	0.00121973	0.0038926	0.00155698	0.0020593	0.00192641	0.00110201	0.00168032	0.00213144	0.00158532	0.00187859	0.00338513	0.00446694	0.00433382	0.00695936	0.00408047	0.0368421
MAG_AF_17	0.253134	0.289963	0.196615	0.178924	0.221362	0.162733	0.448475	0.0855482	0.0702314	0.0520823	0.0780698	0.10546	0.00092545	0.000594888	0.0005984	0.00128991	0.0235453	0.0385495	0.0563843	0.0534789	0.0754009	0.864	0.79585	0.851538	0.511798	0.383018	0.463535	0.37601	0.354562	0.0189845	0.0376872	0.028539	0.0520045	0.0344286	0.291201	0.0181337	0.0182195	0.0172794	0.0107737	0.0109818	0.00336611	0.00444788	0.00863159	0.374639	0.28866	0.354507	0.357177	0.363324	0.317658
MAG_AF_18	0.553724	0.644318	0.588708	0.523985	0.586856	0.494	0.642672	0.0617832	0.0641707	0.091079	0.147606	0.143788	0.0168263	0.0117157	0.0907651	0.00910675	0.0803812	0.377323	0.354962	0.380332	0.264423	0.99891	0.998086	0.998666	0.993901	0.683161	0.695388	0.534812	0.572095	0.177551	0.606783	0.406603	0.514729	0.442821	0.504159	0.34714	0.333715	0.464934	0.0344389	0.16068	0.030894	0.0803596	0.192066	0.264144	0.168932	0.337469	0.254733	0.27101	0.427704
MAG_AF_20	0.64875	0.681034	0.548855	0.601237	0.625092	0.576659	0.713706	0.207956	0.373822	0.269411	0.485363	0.577205	0.0464469	0.0421747	0.222676	0.169662	0.0580835	0.180561	0.138451	0.149676	0.144779	0.99568	0.986609	0.985352	0.945097	0.698674	0.671965	0.712736	0.555813	0.0870966	0.164049	0.0933996	0.132848	0.212407	0.450268	0.115689	0.0684236	0.122535	0.0702662	0.13071	0.0443144	0.0430329	0.17776	0.745193	0.572292	0.31971	0.619852	0.627945	0.520088
MAG_AF_21	0.239229	0.241329	0.174453	0.233072	0.22479	0.209309	0.309841	0.0787085	0.0951338	0.0854675	0.0957551	0.0947979	0.0962383	0.0816393	0.0628751	0.0975584	0.0581226	0.10357	0.0658958	0.0996465	0.103944	0.811736	0.815436	0.81816	0.565472	0.166976	0.170573	0.21848	0.149353	0.12487	0.205328	0.153592	0.184602	0.186555	0.18942	0.228094	0.207062	0.233758	0.159054	0.143265	0.14916	0.15193	0.153851	0.521998	0.507839	0.723838	0.384714	0.623534	0.230701
MAG_AF_22	0.220876	0.173017	0.300482	0.378676	0.157098	0.184516	0.253624	0.00487273	0.0069709	0.00275066	0.00369766	0.00245683	0.19686	0.0870236	0.0384387	0.23718	0.171346	0.0843457	0.14784	0.145515	0.112125	0.530193	0.865701	0.799398	0.535546	0.709196	0.655646	0.644972	0.686507	0.281207	0.374828	0.316816	0.220572	0.00259178	0.00358551	0.00181494	0.00313458	0.00345557	0.0810688	0.0367076	0.0108056	0.0195202	0.0281025	0.00305138	0.00205974	0.00566453	0.010952	0.00951581	0.0471929
MAG_AF_24	0.0330556	0.0184423	0.0200489	0.0213947	0.0185028	0.0147004	0.0339986	0.0586632	0.278611	0.0894113	0.398605	0.398985	0	0.000430963	0.000267875	0.000389637	0	0.000619458	0.000606408	0	0.000812968	0.995587	0.9736	0.581658	0.568585	0.43942	0.335704	0.365908	0.382605	0.048404	0.164154	0.218783	0.19088	0.00121691	0.00120126	0	0.000394559	0.000491884	0.0252404	0.205505	0	0.0264236	0.0479788	0.479611	0.543705	0.448319	0.540397	0.571969	0.0346352
MAG_AF_25	0.13773	0.199056	0.0649222	0.0749313	0.105834	0.0546229	0.168489	0.0129995	0.0285045	0.0207829	0.0150897	0.038862	0.00279174	0.00197636	0.00267712	0.00211082	0.0013446	0.00357879	0.00189911	0.0015951	0.00977396	0.668384	0.568119	0.550978	0.643688	0.157529	0.173482	0.227326	0.101245	0.041452	0.103447	0.0726317	0.052724	0.217833	0.104069	0.127276	0.186234	0.23079	0.0103108	0.10561	0.00663747	0.0131977	0.00878483	0.155359	0.0339468	0.188862	0.0793445	0.0517926	0.0667843
MAG_AF_26	0.783279	0.796636	0.781182	0.753951	0.759876	0.751272	0.809656	0.28766	0.324587	0.367338	0.45343	0.516503	0.163841	0.359688	0.221221	0.108687	0.0340209	0.229983	0.232077	0.201631	0.224096	0.996258	0.987014	0.985739	0.899007	0.76829	0.763623	0.731966	0.73984	0.283648	0.505073	0.328996	0.516603	0.878981	0.877175	0.863881	0.881451	0.878519	0.448515	0.658496	0.2253	0.242464	0.599421	0.895093	0.847768	0.903013	0.899038	0.8878	0.644117
MAG_AF_27	0.0268535	0.0199894	0.101724	0.0479823	0.00922859	0.0141575	0.0401542	0.121806	0.101755	0.0682854	0.0694992	0.0237361	0.00567168	0.00215352	0.00116608	0.00535321	0.0825011	0.0680343	0.2618	0.220107	0.0278607	0.659348	0.999766	0.984639	0.999387	0.400258	0.390972	0.363739	0.392272	0.00194196	0.00280773	0.00171212	0.00169021	0.00827601	0.026938	0.00751249	0.0014743	0.00537476	0.0210156	0.00684567	0.00807868	0.0125668	0.0163783	0.240377	0.108883	0.369454	0.178537	0.325901	0.176006
MAG_AF_28	0.436141	0.444657	0.375156	0.406996	0.456281	0.39559	0.456371	0.0357481	0.0336351	0.0368873	0.0391196	0.0402851	0.511198	0.462825	0.354107	0.496598	0.0914813	0.388259	0.239784	0.236148	0.53227	0.99998	0.999945	0.999948	0.999808	0.732538	0.716036	0.77658	0.720257	0.354998	0.430223	0.437642	0.40891	0.867144	0.851621	0.861671	0.890856	0.887761	0.590302	0.555509	0.618067	0.639317	0.592322	0.880534	0.886634	0.915466	0.887222	0.915102	0.0372922
MAG_AF_29	0.468	0.544507	0.445972	0.395081	0.471181	0.416425	0.525127	0.200654	0.129292	0.177718	0.165963	0.204206	0.211083	0.24049	0.207511	0.166691	0.073994	0.172519	0.149746	0.149312	0.154033	0.949171	0.885091	0.949883	0.690874	0.456239	0.467448	0.396158	0.382888	0.258137	0.404149	0.348401	0.393513	0.573931	0.556991	0.494865	0.413084	0.494897	0.463573	0.465555	0.395461	0.373336	0.45388	0.552659	0.563654	0.616341	0.576374	0.659175	0.477282
MAG_AH_01	0.0205502	0.0210656	0.017326	0.0200562	0.0215523	0.0178329	0.0220257	0.0198543	0.0214442	0.0213711	0.0230655	0.0257536	0.0252283	0.0196571	0.0167965	0.0226996	0.0113544	0.0159134	0.0196069	0.0160225	0.0208877	0.0234716	0.0172667	0.0251134	0.0193859	0.0218287	0.0201072	0.0211028	0.0206696	0.999996	0.999961	1	0.999955	0.0242489	0.0243927	0.0212989	0.0259589	0.028244	0.0231241	0.0250202	0.0281634	0.0279058	0.0240289	0.0219353	0.0218486	0.025024	0.0195167	0.0319375	0.0187492
MAG_AH_02	0.285617	0.288706	0.300038	0.309608	0.270111	0.217718	0.330899	0.118562	0.114677	0.120851	0.175972	0.12373	0.00399218	0.00357535	0.00418291	0.00262503	0.0644556	0.25321	0.233272	0.232425	0.162099	0.210609	0.202303	0.250221	0.156212	0.443719	0.467736	0.327416	0.448962	0.255604	0.947475	0.213806	0.876804	0.309061	0.371889	0.201239	0.0138501	0.242222	0.0420917	0.103331	0.0205167	0.0195137	0.128931	0.328432	0.204266	0.348011	0.327229	0.415605	0.445366
MAG_AH_03	0.145369	0.110685	0.147928	0.145301	0.0896317	0.0617403	0.146152	0.0308881	0.0495809	0.0522533	0.101392	0.145381	0.0728961	0.00367095	0.0145049	0.0884583	0.00920024	0.0266841	0.0183921	0.0201347	0.0432393	0.226603	0.12152	0.185568	0.268045	0.373288	0.372973	0.402354	0.295321	0.860981	0.954391	0.937106	0.987188	0.433285	0.568836	0.459303	0.531518	0.333099	0.444635	0.632024	0.0910321	0.189187	0.4737	0.365451	0.413973	0.478119	0.361	0.564762	0.157016
MAG_AH_04	0.0384613	0.0364129	0.0283173	0.0374304	0.0320837	0.0319517	0.0553332	0.00294892	0.00369051	0.00325647	0.00317327	0.00387535	0.00700228	0.00496074	0.00361247	0.00671939	0.00204915	0.00463441	0.00597125	0.00936958	0.00869072	0.0420965	0.0443353	0.0430608	0.0244821	0.481099	0.433551	0.634466	0.518073	0.982474	0.995985	0.545486	0.987759	0.0244392	0.0298399	0.0318442	0.0218124	0.032787	0.0828276	0.0256894	0.0355018	0.0466578	0.0626941	0.0518477	0.0516107	0.102184	0.0353352	0.0720359	0.0300164
MAG_AH_05	0.038755	0.0402398	0.0313448	0.0354496	0.0356938	0.0364885	0.0409375	0.0199539	0.0252887	0.0204239	0.02979	0.0323057	0.150418	0.104668	0.0549054	0.147142	0.0098005	0.0113267	0.0108625	0.0111395	0.0123867	0.677865	0.564069	0.58971	0.717027	0.0425615	0.0434955	0.0461763	0.0343822	0.975545	0.997173	0.995427	0.988696	0.293051	0.153303	0.235295	0.167743	0.283678	0.162247	0.257358	0.214057	0.217071	0.222634	0.565894	0.574574	0.741064	0.305081	0.414768	0.0247805
MAG_AH_06	0.328145	0.303351	0.272508	0.260674	0.295717	0.199931	0.351014	0.00245186	0.0353952	0.00435096	0.0134066	0.0616982	0.00111356	0.00111445	0.00101405	0.00163075	0.0391605	0.0107071	0.00608138	0.0250896	0.0295931	0.00977528	0.0381246	0.0288883	0.0224949	0.358469	0.257191	0.3333	0.190346	0.993007	0.999701	0.999592	0.999179	0.255022	0.0201772	0.158129	0.046175	0.260069	0.000326224	0.0152567	0.000678429	0.000177424	0.00085103	0.328291	0.371794	0.386155	0.179942	0.124035	0.120938
MAG_AH_07	0.899317	0.836381	0.916613	0.924635	0.893446	0.877812	0.897784	0.879553	0.87034	0.82464	0.844755	0.839133	0.104152	0.113399	0.149267	0.0778505	0.861064	0.930667	0.934985	0.928844	0.880232	0.730309	0.823719	0.848684	0.851359	0.941833	0.947449	0.948946	0.950601	0.929263	0.997317	0.772067	0.991412	0.628216	0.903269	0.660366	0.424751	0.673908	0.157743	0.104802	0.10651	0.0873404	0.187267	0.908595	0.85713	0.906158	0.915213	0.92251	0.964154
MAG_AH_08	0.221473	0.183814	0.315546	0.392283	0.165881	0.193648	0.262567	0.00128324	0.00169156	0.00162532	0.001351	0.000656897	0.217811	0.0920017	0.031783	0.272701	0.182296	0.0899201	0.157421	0.14668	0.113594	0.0888082	0.164574	0.150893	0.091754	0.702405	0.644832	0.634669	0.669518	0.736932	0.800754	0.986796	0.857771	0.000551938	0.000108468	0.000810606	5.74919e-05	0.000376785	0.0915442	0.0408565	0.00748203	0.0151485	0.0236844	0.000831814	0.000592709	0.000632504	0.00471937	0.00096316	0.0454464
MAG_AH_09	0.765059	0.776406	0.709189	0.632034	0.780205	0.671304	0.789645	0.00167646	0.0015624	0.00286274	0.00395597	0.00314604	0.00238715	0.00188935	0.00108478	0.0018188	0.0145147	0.0278496	0.016775	0.0339444	0.197007	0.967097	0.957813	0.958576	0.951923	0.531748	0.548114	0.505343	0.144481	0.969281	0.996226	0.996191	0.996138	0.683421	0.406505	0.547401	0.540661	0.6831	0.562798	0.64052	0.12922	0.113775	0.234416	0.735615	0.713467	0.764825	0.547958	0.353875	0.264537
MAG_AH_10	0.374352	0.342022	0.343972	0.32749	0.329253	0.293324	0.396929	0.0955442	0.14188	0.184389	0.233251	0.272036	0.289695	0.182917	0.148003	0.103459	0.0400677	0.183936	0.200552	0.25208	0.175744	0.282062	0.229476	0.271845	0.218772	0.624823	0.581129	0.474233	0.598401	0.863245	0.989837	0.946241	0.983233	0.427332	0.487981	0.362448	0.454054	0.479123	0.397578	0.520008	0.303966	0.187824	0.482617	0.359443	0.356207	0.521636	0.318187	0.462303	0.232026
MAG_AH_11	0.0263874	0.0233166	0.0167572	0.0172818	0.0168021	0.0117917	0.0245072	0.129414	0.214998	0.259739	0.248034	0.388541	0.00727765	0.00264947	0.00146076	0.0215813	0.00580859	0.00358813	0.00304104	0.00303841	0.00296461	0.0104547	0.0137706	0.0103241	0.0110527	0.636693	0.623488	0.786889	0.366404	0.9914	0.999758	0.99947	0.999524	0.00925934	0.00684993	0.00787093	0.00744517	0.009315	0.16755	0.0167657	0.00352532	0.0129733	0.00351721	0.257076	0.359422	0.35133	0.30688	0.326732	0.00312513
MAG_AH_12	0.117716	0.167265	0.0561456	0.0623821	0.0935874	0.0440573	0.16094	0.0356367	0.0674521	0.0445063	0.0327929	0.0985211	0.00452344	0.00357476	0.00381091	0.00406017	0.00127963	0.00512036	0.00251622	0.00323533	0.0101851	0.0568489	0.0457537	0.0426934	0.0526531	0.176195	0.191352	0.256919	0.102971	0.240855	0.667373	0.535154	0.36248	0.22688	0.104182	0.12335	0.184036	0.229762	0.0120421	0.178949	0.0103301	0.0174982	0.0132548	0.167969	0.0331546	0.212729	0.0781048	0.0516158	0.0469542
MAG_AH_13	0.337941	0.339462	0.368317	0.335258	0.262521	0.234702	0.320155	0.184544	0.184309	0.151717	0.19533	0.178523	0.00791488	0.00837516	0.0245219	0.00111103	0.126407	0.181751	0.251121	0.235222	0.137314	0.260919	0.226329	0.188357	0.198886	0.332846	0.252393	0.336034	0.244314	0.234967	0.999122	0.34478	0.999117	0.0513442	0.108595	0.146927	0.173775	0.181333	0.000774525	0.000520865	0.000256074	0.000531846	0.00126188	0.124477	0.0486865	0.0547404	0.14143	0.129605	0.0320422
MAG_AH_14	0.794825	0.738871	0.780302	0.810615	0.815939	0.775651	0.804496	0.848162	0.756384	0.835752	0.727706	0.619607	0.681406	0.671129	0.651697	0.755792	0.0490201	0.121633	0.10957	0.124627	0.0633082	0.724749	0.767034	0.769336	0.780594	0.930159	0.94023	0.940527	0.934949	0.995764	0.999897	0.958027	0.999213	0.214475	0.330251	0.302954	0.150435	0.327825	0.169977	0.140183	0.109429	0.0752099	0.184109	0.695669	0.6603	0.575323	0.75899	0.900337	0.920449
MAG_AH_15	0.0345467	0.0112891	0.0282452	0.022115	0.0165468	0.0106767	0.0288069	0.0055448	0.00919465	0.00621528	0.00671205	0.00997259	0.00483993	0.00392202	0.0031794	0.00448117	0.0194329	0.0161014	0.0156292	0.0263099	0.0319819	0.353348	0.346933	0.378548	0.269484	0.198768	0.301515	0.326493	0.253322	0.463624	0.999837	0.987958	0.998845	0.0287995	0.0123144	0.029559	0.0163006	0.0336235	0.0293921	0.0181859	0.00701577	0.0159722	0.0246609	0.0205151	0.0134413	0.0170614	0.0176222	0.01405	0.108392
MAG_AH_16	0.508882	0.621701	0.54449	0.474218	0.547344	0.450966	0.608933	0.0510222	0.0471714	0.0825057	0.126539	0.127123	0.00954578	0.00593134	0.0790328	0.00402348	0.0701586	0.330341	0.314499	0.336985	0.234431	0.358684	0.318388	0.374901	0.27543	0.658879	0.673334	0.494622	0.545079	0.662059	0.996601	0.941056	0.982338	0.423778	0.504105	0.315522	0.319867	0.456455	0.0237726	0.120907	0.0187373	0.0570765	0.14068	0.209987	0.12921	0.281007	0.193034	0.203339	0.435665
MAG_AH_17	0.100675	0.0786577	0.0820588	0.0820603	0.0761919	0.0705115	0.114261	0.0810319	0.379859	0.14081	0.456865	0.451951	0.0193485	0.0184093	0.0200937	0.0131777	0.0118075	0.0206754	0.0151169	0.0127174	0.0187368	0.0515937	0.0300309	0.0234228	0.0106643	0.464697	0.374817	0.406467	0.403534	0.811096	0.99806	0.955576	0.985126	0.00671681	0.00597873	0.00318483	0.00514187	0.00197426	0.0413481	0.246778	0.0224588	0.0510014	0.0679408	0.46706	0.522225	0.418099	0.530727	0.550823	0.0985311
MAG_AH_19	0.480888	0.49745	0.423019	0.467983	0.450524	0.367035	0.521359	0.383639	0.445368	0.442756	0.526882	0.549744	0.506089	0.407741	0.363002	0.509224	0.133565	0.242105	0.181621	0.226604	0.22227	0.68097	0.679295	0.686075	0.599187	0.748889	0.7276	0.759976	0.551342	0.99813	0.999821	0.99945	0.999606	0.60275	0.568764	0.544966	0.532444	0.598103	0.317343	0.547281	0.171107	0.2681	0.344332	0.547171	0.488868	0.601804	0.558853	0.57247	0.511015
MAG_AH_20	0.369885	0.371636	0.302897	0.337085	0.387355	0.323232	0.389723	0.0475275	0.0439227	0.0462411	0.0537916	0.0547891	0.455179	0.404186	0.304557	0.443422	0.0974865	0.398364	0.259841	0.249121	0.513818	0.496021	0.440915	0.471311	0.397766	0.654372	0.641222	0.699742	0.637195	0.999239	0.999835	0.999912	0.999802	0.794402	0.777772	0.787383	0.817806	0.81691	0.511725	0.477434	0.542171	0.55709	0.516709	0.810747	0.819291	0.84795	0.818053	0.849485	0.0444409
MAG_AH_21	0.662795	0.694423	0.554205	0.616431	0.640126	0.586757	0.731362	0.226074	0.419804	0.287219	0.526014	0.631492	0.0197418	0.0240548	0.207112	0.137471	0.0714437	0.420491	0.252065	0.253363	0.309843	0.582623	0.36253	0.310085	0.208844	0.911798	0.904524	0.930742	0.849511	0.563664	0.955754	0.362165	0.914882	0.173697	0.467159	0.0645432	0.0025331	0.062498	0.0446861	0.104856	0.0197209	0.0157576	0.178241	0.747636	0.535517	0.260202	0.590808	0.600984	0.610974
MAG_AH_22	0.565592	0.570418	0.525035	0.540118	0.554469	0.516128	0.556989	0.303918	0.281653	0.288437	0.307669	0.314014	0.11973	0.118665	0.117718	0.135136	0.646505	0.665578	0.612672	0.685967	0.770772	0.841108	0.768244	0.724612	0.656548	0.810644	0.797784	0.827415	0.763851	0.999518	0.99953	0.999518	0.999491	0.822369	0.713096	0.783253	0.748746	0.829411	0.643128	0.801591	0.472477	0.710911	0.579561	0.81549	0.802457	0.829858	0.812445	0.832689	0.27839
MAG_AH_23	0.325326	0.340619	0.317304	0.32082	0.352399	0.295103	0.383588	0.269522	0.282507	0.281146	0.34034	0.378351	0.193691	0.124806	0.102352	0.216103	0.178805	0.273812	0.236892	0.226788	0.337939	0.66127	0.609222	0.574432	0.557635	0.339431	0.325196	0.36334	0.195448	0.986409	0.996658	0.99569	0.995886	0.691537	0.46982	0.612869	0.589886	0.675658	0.310725	0.367492	0.259447	0.264119	0.316126	0.707288	0.699034	0.746139	0.700717	0.718249	0.174529
MAG_AH_24	0.35669	0.364055	0.324131	0.332715	0.344689	0.303887	0.358211	0.243077	0.252856	0.258712	0.281211	0.284984	0.162492	0.130262	0.146087	0.157578	0.146635	0.242263	0.22264	0.238498	0.236066	0.330912	0.309844	0.326675	0.28394	0.383513	0.384855	0.375724	0.364256	0.646404	0.900474	0.778496	0.863197	0.31783	0.31855	0.289244	0.305652	0.324797	0.270383	0.295173	0.226659	0.230729	0.26876	0.356045	0.308635	0.384083	0.350111	0.362347	0.262797
MAG_AI_01	0.199086	0.165896	0.151889	0.162415	0.0801021	0.0641902	0.204326	0.264792	0.290374	0.0342211	0.0613543	0.0566367	0.0035597	0.00156111	0.00496543	0.0117243	0.18053	0.151593	0.239985	0.137949	0.140129	0.0333774	0.140033	0.282949	0.266487	0.642224	0.73667	0.793221	0.622688	0.03664	0.0458351	0.0207478	0.0216628	0.183154	0.999871	0.0584055	0.0255355	0.0551153	0.153362	0.0374953	0.16041	0.0138343	0.0410665	0.0312418	0.0283409	0.0678628	0.0684031	0.169479	0.440917
MAG_AI_02	0.902417	0.829568	0.906728	0.906788	0.895077	0.8827	0.869095	0.498236	0.56615	0.311084	0.351719	0.335648	0.893071	0.892262	0.849889	0.897781	0.809251	0.912108	0.895623	0.888876	0.850816	0.94363	0.949258	0.957003	0.945821	0.9561	0.961611	0.966749	0.960235	0.773469	0.947445	0.779921	0.943	0.999933	0.999988	0.99973	0.999804	0.999903	0.777035	0.772554	0.784083	0.718089	0.810137	0.75282	0.734423	0.8335	0.821177	0.8541	0.950024
MAG_AI_03	0.337061	0.343823	0.361982	0.369644	0.321528	0.266619	0.400654	0.145389	0.139286	0.137755	0.212766	0.147871	0.00728812	0.00343067	0.00602442	0.00544121	0.0911057	0.310834	0.288131	0.290119	0.210221	0.241539	0.229738	0.27872	0.179836	0.405108	0.437949	0.280889	0.412545	0.0340074	0.237526	0.0241306	0.171376	0.990116	0.997073	0.936158	0.136316	0.96398	0.0424236	0.0993246	0.0215545	0.0214936	0.141064	0.272414	0.153287	0.303008	0.285964	0.379859	0.442956
MAG_AI_04	0.283762	0.204863	0.202248	0.268021	0.152119	0.151757	0.300487	0.26618	0.220158	0.0474146	0.0999544	0.048192	0.0452097	0.0401814	0.0381693	0.18316	0.111244	0.20942	0.242687	0.142774	0.176274	0.053004	0.184376	0.373273	0.264551	0.886844	0.966658	0.862789	0.613298	0.0339716	0.0635433	0.0186579	0.0468956	0.952433	0.999722	0.925678	0.434294	0.822727	0.16471	0.055259	0.0496738	0.015162	0.0471617	0.227582	0.175808	0.460505	0.293474	0.461312	0.403918
MAG_AI_05	0.178012	0.1777	0.126564	0.168779	0.146749	0.158087	0.239851	0.0334774	0.0404079	0.0284093	0.0338667	0.0345527	0.0669743	0.0609369	0.0511324	0.0543979	0.0337318	0.0506575	0.0354296	0.0582012	0.055815	0.179179	0.179265	0.179854	0.118892	0.11478	0.125061	0.159271	0.104987	0.0731294	0.1266	0.0747882	0.113041	0.919927	0.913149	0.983056	0.928515	0.98115	0.0799199	0.0657561	0.0686325	0.0686196	0.0691717	0.167082	0.177554	0.314652	0.134506	0.228004	0.18686
MAG_AI_06	0.75128	0.695762	0.749913	0.769269	0.775513	0.734841	0.763944	0.825116	0.726007	0.806188	0.696296	0.597272	0.607212	0.599327	0.580541	0.68503	0.0272712	0.0820972	0.0688726	0.0834446	0.0407471	0.960538	0.962932	0.964856	0.96479	0.847739	0.873932	0.868057	0.878808	0.146118	0.24475	0.095746	0.199564	0.995809	0.99918	0.998627	0.762952	0.998198	0.169036	0.132929	0.108156	0.0729117	0.192921	0.699928	0.549539	0.58858	0.743618	0.834549	0.946587
MAG_AI_07	0.405524	0.54657	0.147507	0.110365	0.281673	0.117614	0.350876	0.0385488	0.178258	0.255044	0.0424595	0.239956	0.00255435	0.00214472	0.000382577	0.00352724	0.00438416	0.00256126	0.0029469	0.00476168	0.00801795	0.276112	0.158037	0.184282	0.1285	0.189197	0.177033	0.37799	0.0839714	0.075382	0.37884	0.222456	0.223696	0.968866	0.152871	0.909832	0.382897	0.840423	0.00156318	0.0323412	0.00317339	0.00724593	0.00433815	0.544593	0.162118	0.376027	0.322891	0.201276	0.0507497
MAG_AI_08	0.847557	0.8528	0.821348	0.787363	0.770455	0.752937	0.866459	0.0481676	0.0373523	0.0238259	0.0143414	0.106124	0.00139794	0.00107583	0.000540744	0.00141874	0.0942675	0.0669231	0.0940726	0.0508039	0.107127	0.170173	0.128152	0.133123	0.0913808	0.90948	0.914615	0.924928	0.866602	0.0544315	0.442059	0.0876423	0.378194	0.997217	0.999245	0.997575	0.61863	0.719428	0.0182602	0.0195503	0.0168959	0.00269494	0.0128915	0.680181	0.743519	0.827318	0.788035	0.79294	0.516068
MAG_AI_09	0.366262	0.326558	0.342257	0.32883	0.326607	0.271941	0.390945	0.119594	0.161524	0.203679	0.252221	0.303123	0.242132	0.13905	0.116131	0.0694725	0.0369528	0.189631	0.200556	0.251367	0.173513	0.300852	0.228993	0.286495	0.219704	0.616167	0.579526	0.453319	0.586915	0.31448	0.545734	0.386674	0.494378	0.993002	0.995045	0.986282	0.995756	0.995221	0.501118	0.628504	0.408463	0.27064	0.599492	0.397041	0.372037	0.551817	0.339282	0.4963	0.209501
MAG_AI_10	0.482625	0.49186	0.418031	0.465933	0.44736	0.362146	0.518399	0.341329	0.417419	0.411157	0.495964	0.516693	0.54555	0.458427	0.413374	0.543535	0.0995143	0.207248	0.166282	0.185995	0.18717	0.673645	0.657318	0.667669	0.588343	0.585771	0.547508	0.591297	0.348286	0.378647	0.566265	0.482645	0.503379	0.99998	0.999968	0.999943	0.999907	0.999978	0.293916	0.524408	0.143309	0.254838	0.352915	0.532091	0.475606	0.579469	0.535116	0.544316	0.501319
MAG_AI_11	0.286287	0.274787	0.244494	0.234775	0.263854	0.195549	0.306007	0.0173426	0.0709775	0.0210675	0.0388296	0.0978982	0.00416673	0.00307648	0.00184447	0.00525921	0.0560924	0.0166888	0.0131739	0.0374518	0.04023	0.0154916	0.0471609	0.0315935	0.0281868	0.326177	0.238854	0.300738	0.175906	0.262521	0.425027	0.362064	0.356886	0.999572	0.380028	0.988206	0.683022	0.999439	0.00693946	0.140501	0.00415671	0.00849012	0.009657	0.303786	0.34258	0.345315	0.191782	0.144372	0.118165
MAG_AI_12	0.944164	0.941513	0.928336	0.941338	0.938599	0.927025	0.948468	0.295059	0.670672	0.0458578	0.823518	0.914381	0.000721883	0.000253894	0	0	0.140947	0.396371	0.320686	0.249868	0.61471	0.0450341	0.0488672	0.0358376	0.033935	0.90805	0.947024	0.952555	0.948762	0.0115403	0.572574	0.0182552	0.192056	0.22466	0.999494	0.0982384	0.00697994	0.0834983	0.016196	0.0115373	0.00293378	0.00388498	0.0102826	0.926358	0.928832	0.936235	0.932361	0.932449	0.0895169
MAG_AI_13	0.505203	0.598328	0.561999	0.4813	0.540166	0.451284	0.592678	0.0767808	0.0700115	0.107246	0.164569	0.147899	0.0270984	0.0229533	0.125524	0.023096	0.102451	0.400438	0.3937	0.414671	0.294825	0.375618	0.325008	0.379769	0.285491	0.65779	0.669064	0.512719	0.545473	0.204763	0.612514	0.427492	0.52581	0.997927	0.998624	0.990861	0.991728	0.997997	0.0228991	0.127315	0.021455	0.0658905	0.181735	0.237829	0.164612	0.313259	0.235188	0.245082	0.411324
MAG_AI_14	0.772815	0.781956	0.718095	0.654547	0.778413	0.688286	0.787957	0.0122894	0.0108715	0.0133089	0.0145924	0.0151169	0.00849441	0.0135075	0.00742604	0.00839138	0.0309105	0.0365596	0.0195693	0.0444229	0.235906	0.809691	0.77045	0.779347	0.755962	0.514128	0.524553	0.488994	0.151403	0.51515	0.766589	0.713637	0.747668	0.999943	0.987209	0.999296	0.999013	0.99994	0.521435	0.585515	0.137351	0.121533	0.257462	0.720953	0.700419	0.738589	0.579778	0.388192	0.289884
MAG_AI_15	0.600381	0.571806	0.515631	0.477297	0.554544	0.49874	0.572029	0.0713267	0.167089	0.0446101	0.0540808	0.39019	0.480163	0.380883	0.111558	0.409	0.0780908	0.140558	0.0949492	0.0794531	0.286382	0.899946	0.85445	0.871092	0.863444	0.673467	0.713681	0.766662	0.49539	0.548324	0.849237	0.55217	0.819958	0.999876	0.999298	0.999671	0.999266	0.999843	0.4798	0.0799998	0.0211124	0.0738543	0.0460869	0.829046	0.846898	0.870918	0.821035	0.811057	0.75183
MAG_AI_16	0.629491	0.375702	0.204091	0.308429	0.665311	0.567125	0.705299	0.221437	0.257888	0.284472	0.236829	0.594515	0.588416	0.44474	0.150847	0.615236	0.0336704	0.0591902	0.0226316	0.0364237	0.127485	0.867803	0.732655	0.738958	0.601288	0.760314	0.731274	0.782017	0.311422	0.337513	0.434977	0.412994	0.497937	0.999583	0.997783	0.998809	0.994756	0.999057	0.481634	0.4633	0.0168747	0.0144643	0.0666793	0.790898	0.726339	0.796667	0.731646	0.623479	0.685872
MAG_AI_17	0.0671545	0.0634293	0.0453664	0.0366082	0.068735	0.0561385	0.0786518	0.00568233	0.00340971	0.000882051	0.0109481	0.0114968	0	0	0	3.72578e-05	0.0320343	0.0323102	0.0279306	0.0389901	0.028234	0.844368	0.774792	0.674271	0.689177	0.100794	0.0714901	0.0774547	0.0318273	0.798549	0.823527	0.88272	0.878096	0.971843	0.998604	0.985099	0.998664	0.999091	0.0275366	0.0779109	0.00486377	0.0379501	0.00664113	0.837719	0.813724	0.825108	0.762222	0.745956	0.0319133
MAG_AI_18	0.0193349	0.0198869	0.0150638	0.0153701	0.0159865	0.0151123	0.0244361	0.0110247	0.0177054	0.0138222	0.0239357	0.0253177	0.133015	0.0889512	0.0415511	0.134649	0.00564998	0.00596027	0.00374085	0.00446662	0.00263005	0.348954	0.243162	0.256404	0.37897	0.0324028	0.0286315	0.0328676	0.0222664	0.172726	0.292975	0.251808	0.245909	0.999245	0.944598	0.997123	0.975898	0.999272	0.148187	0.242799	0.195861	0.190067	0.209712	0.552162	0.553853	0.721927	0.284467	0.37076	0.0253557
MAG_AI_19	0.444641	0.399542	0.324242	0.40245	0.375991	0.265385	0.490266	0.32211	0.280906	0.137161	0.243511	0.257095	0.00133406	0.000445975	0.00193592	0.000687765	0.0366202	0.0328852	0.0366989	0.0342613	0.0928288	0.278207	0.243931	0.277248	0.206312	0.459523	0.516565	0.602098	0.518736	0.0789076	0.187637	0.0604505	0.416782	0.862297	0.991797	0.889108	0.0804515	0.0399461	0.00462328	0.00345142	0.00309385	0.002255	0.00341836	0.186223	0.171972	0.0821708	0.316779	0.242207	0.12317
MAG_AI_20	0.525626	0.250016	0.54484	0.621366	0.522768	0.33585	0.382439	0.647112	0.71575	0.342737	0.400042	0.13502	0.706318	0.396046	0.406752	0.411442	0.473545	0.346396	0.365317	0.438584	0.251068	0.247778	0.257773	0.284775	0.461668	0.128768	0.254765	0.244796	0.288724	0.45696	0.216734	0.299584	0.19659	0.783856	0.446362	0.603603	0.909203	0.507931	0.732663	0.421668	0.828107	0.302981	0.479632	0.211931	0.0724574	0.20494	0.234787	0.356335	0.181965
MAG_AJ_01	0.554756	0.644097	0.584573	0.524449	0.57909	0.507913	0.635263	0.0576148	0.0557003	0.0919371	0.133539	0.123715	0.0147759	0.00987209	0.103109	0.0100262	0.0922406	0.377789	0.368274	0.378683	0.276144	0.383143	0.334318	0.380625	0.297245	0.646303	0.666368	0.5024	0.545579	0.191557	0.59286	0.413472	0.51298	0.438164	0.488433	0.337995	0.344289	0.464968	0.346774	0.955078	0.300744	0.692637	0.98721	0.305524	0.21318	0.371405	0.298991	0.305995	0.437396
MAG_AJ_02	0.782529	0.789619	0.733946	0.674569	0.791007	0.706056	0.795248	0.0133062	0.0138597	0.0183007	0.0141346	0.0131608	0.00588675	0.00578773	0.00404911	0.00535695	0.027371	0.0385189	0.0206277	0.0521422	0.244738	0.811414	0.771299	0.784562	0.75442	0.718212	0.732857	0.700955	0.324408	0.457696	0.746612	0.685965	0.729554	0.643699	0.399604	0.528041	0.525777	0.645905	0.999309	0.999968	0.765647	0.713405	0.937705	0.737321	0.720559	0.753276	0.597346	0.42008	0.302877
MAG_AJ_03	0.748861	0.546715	0.392605	0.468441	0.75334	0.68793	0.781896	0.315551	0.366714	0.351438	0.310935	0.622359	0.6521	0.538836	0.215424	0.674693	0.0797746	0.13079	0.0847082	0.0911984	0.253176	0.898444	0.819333	0.827359	0.746638	0.852339	0.837092	0.875876	0.489373	0.517247	0.639638	0.582671	0.6903	0.854479	0.810517	0.822104	0.750071	0.830462	0.999374	0.999287	0.155537	0.179395	0.408069	0.856739	0.831148	0.870008	0.83984	0.773246	0.79359
MAG_AJ_04	0.0363967	0.0358564	0.0288482	0.0315801	0.0331152	0.0294346	0.0396772	0.0123869	0.0156618	0.0135122	0.0226789	0.024733	0.166241	0.107872	0.0588829	0.162551	0.00689438	0.0109842	0.00726826	0.00918129	0.00876348	0.366538	0.269859	0.288101	0.413341	0.0452304	0.0433971	0.0450012	0.0303723	0.205611	0.319009	0.275536	0.280255	0.296784	0.158264	0.239592	0.179674	0.291042	0.972483	0.997422	0.993705	0.992807	0.993423	0.577444	0.572418	0.738897	0.310642	0.406202	0.0315859
MAG_AJ_05	0.93044	0.859838	0.929892	0.945922	0.905866	0.881229	0.922226	0.882942	0.879613	0.82006	0.841582	0.826117	0.358341	0.368861	0.394918	0.321571	0.834996	0.919184	0.923242	0.91484	0.858022	0.743	0.840211	0.861199	0.860113	0.947181	0.954217	0.950052	0.948055	0.22018	0.451999	0.126582	0.404569	0.637049	0.93071	0.6587	0.402597	0.679205	0.993781	0.98169	0.98316	0.789808	0.999411	0.934943	0.879738	0.928961	0.938129	0.946476	0.962903
MAG_AJ_06	0.375924	0.384119	0.408248	0.40504	0.353624	0.306268	0.45597	0.134039	0.1371	0.140034	0.186352	0.139682	0.00428114	0.00476027	0.0038715	0.00303416	0.119459	0.354017	0.334587	0.33264	0.252361	0.207259	0.201652	0.249933	0.14937	0.425684	0.460388	0.324452	0.447886	0.0385508	0.23458	0.0289249	0.172573	0.376429	0.455546	0.268913	0.0734664	0.306541	0.387649	0.74431	0.18583	0.201127	0.818316	0.326979	0.192881	0.339918	0.341361	0.408565	0.428838
MAG_AJ_07	0.737776	0.683896	0.723917	0.754637	0.75635	0.717618	0.747878	0.763333	0.668193	0.747407	0.63882	0.543197	0.581092	0.575682	0.558133	0.659785	0.0353486	0.0909355	0.0806434	0.0929814	0.0459869	0.695832	0.743244	0.739679	0.755043	0.827613	0.851995	0.850528	0.856327	0.155405	0.247236	0.107673	0.202735	0.200796	0.303525	0.286793	0.133917	0.30554	0.999908	0.998996	0.995808	0.965318	0.999964	0.656903	0.515312	0.545342	0.716674	0.800503	0.855808
MAG_AJ_08	0.967362	0.953393	0.967656	0.969564	0.967254	0.968381	0.971488	0.964625	0.902347	0.926292	0.912817	0.833692	0.841027	0.866373	0.895408	0.908381	0.89039	0.9197	0.929287	0.935521	0.905353	0.924263	0.919381	0.940256	0.948831	0.978044	0.978328	0.968636	0.977661	0.776365	0.88701	0.598473	0.907247	0.928036	0.958005	0.949746	0.919024	0.922657	0.994868	0.994827	0.948712	0.967376	0.999407	0.923641	0.880485	0.90959	0.946898	0.948453	0.956532
MAG_AJ_09	0.302824	0.326593	0.303726	0.294554	0.339492	0.29435	0.380017	0.188055	0.196961	0.207209	0.263705	0.300042	0.162394	0.102244	0.0716483	0.182734	0.165005	0.302955	0.243964	0.234583	0.409175	0.82707	0.740371	0.714069	0.68855	0.283784	0.270284	0.321603	0.0540809	0.636209	0.732979	0.753902	0.726942	0.850339	0.563278	0.753774	0.751457	0.845283	0.999681	0.999764	0.999127	0.999333	0.99956	0.854379	0.844408	0.894054	0.840013	0.860983	0.0680147
MAG_AJ_10	0.134934	0.189183	0.0641064	0.0757109	0.0975009	0.0507577	0.183771	0.0443506	0.0941755	0.0633921	0.041745	0.135648	0.00463081	0.0025927	0.0028916	0.00343748	0.00121494	0.00341738	0.00181487	0.00209249	0.00715548	0.0570001	0.0417196	0.0373233	0.0493745	0.173164	0.18566	0.244277	0.0973478	0.0596541	0.163725	0.118064	0.0737752	0.259977	0.116257	0.140938	0.21712	0.256827	0.079709	0.902134	0.0413868	0.110709	0.0683031	0.198295	0.0427621	0.247863	0.0976073	0.0632379	0.0493414
MAG_AJ_11	0.168111	0.0517364	0.144421	0.133362	0.0733022	0.0526171	0.147612	0.00424712	0.00557958	0.0058257	0.00473928	0.00457878	0.00390427	0.00305164	0.00214311	0.00472369	0.199163	0.2049	0.152497	0.244692	0.365552	0.19605	0.495742	0.361218	0.21216	0.751282	0.717785	0.509669	0.690311	0.354107	0.548644	0.631812	0.380169	0.0132059	0.0195777	0.0366498	0.013169	0.0574642	0.885887	0.553382	0.288399	0.605279	0.763008	0.115915	0.0745358	0.0953521	0.105664	0.0805027	0.175058
MAG_AJ_12	0.329088	0.399293	0.251547	0.20972	0.223924	0.208953	0.286579	0.251224	0.413698	0.562565	0.603209	0.660918	0.391808	0.378441	0.27741	0.322921	0.0372567	0.0738563	0.0673351	0.0659005	0.0604591	0.725795	0.595197	0.745083	0.752652	0.234782	0.233959	0.213823	0.230161	0.86476	0.945477	0.89742	0.93536	0.871654	0.793258	0.828258	0.87269	0.880305	0.997724	0.997811	0.992287	0.993764	0.996166	0.709157	0.341794	0.865665	0.463576	0.279185	0.17435
MAG_AJ_13	0.585777	0.619049	0.514517	0.561822	0.562611	0.462559	0.617957	0.141581	0.173414	0.218799	0.172822	0.176912	0.429113	0.543843	0.312675	0.329109	0.0528201	0.149286	0.131205	0.158118	0.10309	0.293814	0.181915	0.209971	0.122853	0.700506	0.739656	0.748879	0.699389	0.214789	0.620118	0.359363	0.607242	0.52967	0.596505	0.47042	0.538949	0.46429	0.76408	0.640237	0.443853	0.30424	0.866174	0.503142	0.266614	0.411712	0.464714	0.560759	0.128324
MAG_AJ_14	0.401155	0.635147	0.344044	0.331915	0.615543	0.392692	0.481438	0.550313	0.636228	0.644817	0.621002	0.690907	0.268288	0.225263	0.230666	0.260814	0.0167182	0.0633248	0.0765862	0.0665701	0.0482761	0.739928	0.745268	0.778926	0.735716	0.255231	0.122957	0.228051	0.061428	0.611719	0.787585	0.644685	0.747373	0.732717	0.774902	0.726879	0.717477	0.755147	0.73716	0.999244	0.788846	0.898928	0.99845	0.188644	0.185202	0.206951	0.242008	0.129112	0.150749
MAG_AJ_15	0.61231	0.642198	0.502238	0.560456	0.579567	0.531523	0.682529	0.199116	0.38944	0.269553	0.503791	0.618	0.024052	0.0297775	0.218318	0.13952	0.0462425	0.165576	0.114143	0.135678	0.118	0.571121	0.353818	0.290675	0.1946	0.744649	0.727307	0.762352	0.611971	0.0300445	0.102716	0.0204966	0.0676681	0.14558	0.430288	0.0577828	0.00786712	0.0569713	0.386955	0.634219	0.164441	0.130087	0.948195	0.694092	0.501468	0.230548	0.551474	0.572454	0.793862
MAG_AJ_16	0.181593	0.164449	0.204404	0.178227	0.150223	0.115156	0.148172	0.574765	0.568184	0.422802	0.328339	0.466989	0.0207654	0.0166648	0.0177744	0.0189768	0.045569	0.121251	0.139304	0.140666	0.073967	0.700385	0.70574	0.697311	0.619479	0.689038	0.70617	0.740059	0.633239	0.241954	0.4289	0.236089	0.430922	0.33144	0.552891	0.405366	0.157923	0.302434	0.631806	0.779816	0.664112	0.417606	0.996772	0.507238	0.450643	0.559974	0.636199	0.562727	0.76851
MAG_AJ_17	0.46391	0.473707	0.396132	0.434506	0.428158	0.329363	0.493538	0.313835	0.3884	0.386516	0.478804	0.500578	0.487203	0.382962	0.340931	0.486184	0.0917526	0.198411	0.14918	0.179967	0.179685	0.667826	0.654248	0.673351	0.578806	0.609408	0.568233	0.612407	0.363924	0.36318	0.567463	0.475674	0.504224	0.582635	0.551494	0.512393	0.518085	0.588144	0.991169	0.99957	0.819926	0.97612	0.995791	0.530952	0.475316	0.589153	0.535855	0.55252	0.490997
MAG_AJ_18	0.197316	0.156588	0.272999	0.434172	0.283975	0.270496	0.262545	0.624574	0.671036	0.540277	0.471884	0.37961	0.307541	0.186035	0.270719	0.0514996	0.556074	0.465773	0.328789	0.446398	0.365214	0.162982	0.366193	0.323672	0.560908	0.21035	0.237657	0.319481	0.358181	0.476144	0.238804	0.301104	0.208581	0.486448	0.260432	0.429763	0.370534	0.356901	0.595059	0.795463	0.657184	0.378487	0.633574	0.312809	0.13574	0.203088	0.375712	0.515889	0.0831489
MAG_AJ_19	0.430975	0.431099	0.36691	0.396207	0.450007	0.387025	0.44832	0.060143	0.0616144	0.0876195	0.0642381	0.0559878	0.509484	0.460034	0.349497	0.4947	0.0853519	0.364609	0.232055	0.215204	0.497833	0.546501	0.488913	0.524772	0.440971	0.744181	0.727463	0.782461	0.733246	0.327694	0.406631	0.421939	0.388898	0.857315	0.849195	0.854388	0.880714	0.878719	0.999703	0.999668	0.999632	0.999587	0.999675	0.875481	0.882858	0.90325	0.877761	0.905137	0.0318728
MAG_AK_01	0.329015	0.336552	0.34914	0.362462	0.321625	0.260013	0.38424	0.141125	0.134217	0.136983	0.202725	0.144153	0.00544382	0.00364863	0.00441178	0.00400233	0.0719036	0.283744	0.255413	0.262455	0.187195	0.228361	0.21594	0.272175	0.164101	0.478022	0.507884	0.356126	0.484231	0.0435874	0.283187	0.0296631	0.209462	0.33773	0.399403	0.207365	0.0149889	0.245906	0.0495502	0.11745	0.0242574	0.017781	0.145785	0.987754	0.873441	0.993924	0.989054	0.999112	0.430375
MAG_AK_02	0.735128	0.76112	0.805111	0.747633	0.631176	0.686034	0.781804	0.200125	0.352906	0.0889267	0.501828	0.530094	0.0319388	0.0138758	0.00702578	0.0288816	0.272977	0.634979	0.682352	0.687096	0.476668	0.253153	0.25981	0.186568	0.175527	0.813422	0.829003	0.76232	0.853149	0.0380038	0.274833	0.0912286	0.35853	0.0385356	0.0592449	0.0251049	0.0126753	0.0168265	0.0399306	0.0146943	0.00832149	0.0129076	0.0231061	0.999105	0.974745	0.999811	0.999519	0.999928	0.472821
MAG_AK_03	0.00135214	0.00141445	0.00130949	0.00113953	0.000816247	0.000807557	0.000967156	0.00118258	0.00200413	0.000592903	0.00271141	0.00299871	0.000279013	0.00045742	0.000307853	0.000200541	0.000201211	0.000402423	0.000860845	0.000516442	0.000200541	0.000669474	0.00347424	0.00121892	0.00370227	0.421078	0.420213	0.353799	0.349524	0.00121972	0.00263233	0.0023472	0.00228472	0.00331209	0.00158811	0.00225333	0.00209707	0.00228992	0.00188343	0.000201211	0.000613702	0.000402423	0.000394704	0.978009	0.487119	0.347988	0.831666	0.412101	0.148909
MAG_AK_04	0.375273	0.528034	0.139308	0.0933394	0.259061	0.11051	0.33266	0.0324102	0.172689	0.23886	0.036595	0.241156	0.00399558	0.00305094	0.000216926	0.00371847	0.00640442	0.00403607	0.00135331	0.0042666	0.0133355	0.260736	0.146716	0.174854	0.132984	0.175217	0.175539	0.353715	0.0777089	0.0704541	0.352919	0.212981	0.214894	0.359857	0.0265445	0.266329	0.0764596	0.226155	0.00814534	0.0422106	0.00873752	0.0104161	0.0135189	0.996733	0.641844	0.951397	0.907286	0.750851	0.0471268
MAG_AK_05	0.900369	0.808518	0.772106	0.63592	0.53882	0.359871	0.44403	0.319266	0.216899	0.338482	0.350303	0.143228	0.0363487	0.0116533	0.0424109	0.0404971	0.235816	0.0388496	0.0487335	0.0550031	0.0281503	0.11761	0.315952	0.128245	0.121522	0.0308334	0.0256093	0.052449	0.0429715	0.0661256	0.518628	0.0860522	0.229201	0.10314	0.0276868	0.0792727	0.0188774	0.0214581	0.102428	0.0446414	0.0290028	0.0222724	0.064284	0.167153	0.99116	0.98816	0.157401	0.152352	0.00843312
MAG_AK_07	0.711212	0.754848	0.261148	0.371166	0.212402	0.0957801	0.623593	0.349857	0.472877	0.397989	0.218912	0.336416	0.00415194	0.00220536	0.000929649	0.00760198	0.241698	0.0299461	0.0245762	0.126993	0.0615887	0.610992	0.359752	0.441309	0.215606	0.706205	0.74319	0.859623	0.494359	0.0434166	0.221554	0.0740156	0.470218	0.305854	0.581509	0.386378	0.0156435	0.172276	0.0303512	0.00762525	0.00689287	0.0105329	0.00850874	0.999451	0.995638	0.995273	0.999111	0.998829	0.673634
MAG_AK_08	0.61914	0.662999	0.533974	0.67338	0.613002	0.478683	0.735733	0.0692764	0.0640446	0.0148027	0.0224847	0.0290977	0.0453796	0.0570867	0.110272	0.126576	0.0782144	0.11339	0.10426	0.0822931	0.0385742	0.0469117	0.0961134	0.168818	0.146945	0.171916	0.209159	0.211305	0.189244	0.0301594	0.0825169	0.0176221	0.0658083	0.180857	0.479747	0.384167	0.0770195	0.214045	0.0953876	0.071926	0.054054	0.0294869	0.104924	0.76245	0.740172	0.96376	0.941801	0.999057	0.793179
MAG_AK_09	0.0789305	0.0878026	0.0127464	0.022405	0.0224911	0.00698236	0.107866	0.00151215	0.00204965	0.000649161	0.00174041	0.000671115	2.82997e-05	0	0	0.000135457	0.01476	0.00802449	0.00447625	0.00466985	0.0243166	0.246225	0.0558148	0.0664548	0.039535	0.317151	0.278533	0.385949	0.222643	0.00257654	0.003519	0.00240692	0.00623398	0.0616983	0.00939404	0.0397229	0.000619245	0.0186716	0.000445292	0.000239646	8.07795e-05	0	0.000233248	0.999492	0.980159	0.807999	0.995714	0.760398	0.325584
MAG_AK_10	0.322159	0.301657	0.264107	0.258773	0.297189	0.201507	0.337288	0.00428732	0.0377775	0.0049773	0.0148498	0.0516938	0.00149265	0.000733391	0.000640239	0.00167579	0.0564134	0.0196099	0.00805255	0.0355975	0.0404319	0.0115102	0.0417635	0.0340568	0.0228391	0.321563	0.231829	0.300314	0.166117	0.263969	0.426578	0.368281	0.355898	0.26218	0.0232275	0.167549	0.0525222	0.265418	0.00204284	0.0177779	0.00101653	0.00140585	0.0019415	0.999933	0.999959	0.999979	0.983009	0.956884	0.120567
MAG_AK_11	0.485859	0.497463	0.426362	0.474543	0.456633	0.364101	0.526573	0.360378	0.433506	0.426822	0.519978	0.541153	0.519794	0.424916	0.364194	0.524892	0.117782	0.232678	0.175426	0.211349	0.218012	0.765926	0.763092	0.770697	0.71139	0.635656	0.590383	0.634924	0.388002	0.404202	0.605087	0.506864	0.537254	0.617783	0.572667	0.543474	0.544739	0.609948	0.3008	0.537184	0.136681	0.249386	0.331047	0.999789	0.999446	0.999956	0.99971	0.999856	0.513366
MAG_AK_12	0.465968	0.530828	0.188669	0.232464	0.216893	0.106226	0.583606	0.0505256	0.161485	0.0239865	0.0956776	0.167475	0.00478237	0.00397438	0.00617329	0.00699181	0.110461	0.0427009	0.0375335	0.0589094	0.107087	0.147155	0.0521171	0.0767594	0.0441036	0.547002	0.478949	0.562079	0.47821	0.0447283	0.191702	0.0449731	0.330984	0.182797	0.116275	0.220697	0.0321957	0.0982603	0.00394846	0.00504335	0.00490568	0.00533606	0.0049924	0.999733	0.917761	0.915186	0.991164	0.962929	0.161187
MAG_AK_13	0.539946	0.436184	0.392326	0.449746	0.298035	0.250916	0.554082	0.148545	0.128213	0.0225642	0.0553457	0.0215735	0.0179928	0.018864	0.0173467	0.0936095	0.0476331	0.108348	0.124549	0.0697651	0.0826609	0.0885223	0.263851	0.414295	0.249955	0.666591	0.731005	0.777045	0.664881	0.00958358	0.0333224	0.00970794	0.0251226	0.130963	0.280171	0.114239	0.0494304	0.102743	0.089794	0.0290036	0.0238169	0.00673711	0.0281882	0.830075	0.956554	0.997542	0.990579	0.998895	0.29818
MAG_AK_14	0.0482702	0.0534034	0.0493725	0.0499687	0.0537076	0.0370128	0.0756157	0.112916	0.176596	0.207264	0.215572	0.362524	0.0262587	0.0117926	0.0062774	0.0335556	0.0185138	0.0263229	0.0224922	0.0219444	0.0446143	0.122271	0.107673	0.104395	0.109329	0.579604	0.566463	0.730529	0.313398	0.242168	0.388442	0.349326	0.351484	0.13218	0.0855611	0.116378	0.112961	0.130366	0.18963	0.0745652	0.0376664	0.0475146	0.0559192	0.997609	0.998613	0.999219	0.997845	0.99871	0.00793122
MAG_AK_16	0.54542	0.650229	0.586365	0.516463	0.570451	0.489005	0.637996	0.0555603	0.054807	0.083986	0.149536	0.123818	0.00755416	0.0070599	0.0779527	0.00900907	0.0666328	0.345725	0.324046	0.340915	0.229515	0.361293	0.320229	0.37529	0.263335	0.658078	0.675913	0.502003	0.54727	0.162577	0.597808	0.38209	0.5004	0.386835	0.450056	0.280339	0.285042	0.417436	0.024821	0.144048	0.0222021	0.0583229	0.172708	0.983196	0.924111	0.994925	0.95135	0.980683	0.440869
MAG_AK_17	0.336269	0.310518	0.310937	0.293859	0.293348	0.254012	0.367064	0.0922783	0.138588	0.181244	0.244206	0.279579	0.204635	0.114373	0.10238	0.0582772	0.0554588	0.251366	0.290926	0.3451	0.248264	0.407155	0.336613	0.377437	0.323291	0.54518	0.519925	0.380038	0.517665	0.22123	0.421761	0.293031	0.363626	0.444362	0.503513	0.388201	0.4723	0.490522	0.455813	0.579144	0.333325	0.204541	0.533346	0.959427	0.959046	0.99507	0.926741	0.991747	0.185615
MAG_AK_18	0.683421	0.545669	0.503151	0.528701	0.453493	0.343239	0.671202	0.035999	0.051825	0.0109917	0.0124325	0.0287688	0.0115003	0.00426895	0.00413607	0.081341	0.0489255	0.0311442	0.034551	0.0355134	0.112749	0.0615849	0.142778	0.162169	0.0404095	0.239896	0.394292	0.513321	0.339299	0.0362046	0.0349187	0.0345695	0.0243401	0.0502833	0.236053	0.0338283	0.0162687	0.0214498	0.0185695	0.00782528	0.00941165	0.00418456	0.00828698	0.554846	0.999147	0.999467	0.85957	0.998542	0.552448
MAG_AK_19	0.000954381	0.000927747	0.000939584	0.000705798	0.00108015	0.00115229	0.00130996	0	0	0	0.000340794	0.000549571	0	0.000708736	0	0	0	0	0.000204021	0.000263736	0	0.000468519	0.000403	0.000393036	0	0.803799	0.781886	0.803542	0.752108	0.00727223	0.314613	0.00717922	0.225104	0.557431	0.745818	0.274512	0.025828	0.172736	0.00107212	0	0	0	0.000765608	0.956093	0.501241	0.429455	0.965847	0.943376	0.158389
MAG_AK_20	0.853165	0.861292	0.805673	0.729313	0.692205	0.669856	0.865026	0.0150917	0.00975756	0.00905237	0.00518728	0.0253448	0.000879878	0.00123227	0.000774908	0.00099188	0.0659385	0.0425425	0.0681011	0.0321267	0.0675266	0.10372	0.0763824	0.0916604	0.0498024	0.574163	0.584334	0.631108	0.47524	0.0299005	0.153704	0.0487099	0.117509	0.226296	0.316316	0.230961	0.0507609	0.0693694	0.0098879	0.0141085	0.0160963	0.00198574	0.0129177	0.99294	0.998218	0.999497	0.992793	0.997918	0.372698
MAG_AK_21	0.66178	0.478164	0.472946	0.541493	0.209819	0.119606	0.220298	0.0375541	0.0521264	0.0573341	0.0434614	0.0219932	0.0139864	0.00916726	0.0136699	0.0206648	0.113557	0.121306	0.18915	0.170796	0.131621	0.0132439	0.0522454	0.0885542	0.0821426	0.75027	0.82564	0.777602	0.791943	0.0250264	0.0267694	0.0273985	0.0244688	0.0403901	0.030375	0.0247126	0.0363712	0.0373905	0.0368046	0.0243712	0.0477665	0.0157747	0.0302843	0.126047	0.592622	0.292781	0.634267	0.909893	0.0116644
MAG_AK_22	0.215932	0.0654007	0.189332	0.203287	0.0730805	0.0522846	0.297966	0.0398265	0.0288162	0.0200493	0.0224665	0.00863724	0.0122232	0.00874419	0.002697	0.00942092	0.0496048	0.167936	0.209955	0.308492	0.151226	0.0226685	0.19151	0.0951442	0.131902	0.918728	0.911594	0.895271	0.912574	0.00418588	0.0266432	0.00349115	0.00877172	0.090138	0.295943	0.0731557	0.0087028	0.0530955	0.0480011	0.0208209	0.0500947	0.00752464	0.032097	0.561909	0.965161	0.975454	0.99411	0.998912	0.83992
MAG_AK_23	0.183156	0.118041	0.19127	0.176487	0.107983	0.0645734	0.178023	0.0475913	0.0693145	0.0827164	0.143971	0.213064	0.0738648	0.00208329	0.0149477	0.0949624	0.00870282	0.024249	0.0195186	0.0195677	0.0459001	0.23302	0.122576	0.171788	0.281003	0.36951	0.362207	0.404069	0.292087	0.119569	0.199209	0.10812	0.247571	0.423887	0.572873	0.453225	0.532192	0.336071	0.399858	0.602208	0.0800106	0.155968	0.431699	0.959171	0.980853	0.996519	0.959722	0.996556	0.146865
MAG_AK_24	0.152172	0.226598	0.0775221	0.0893834	0.127911	0.0663619	0.189287	0.0363799	0.0757681	0.0462374	0.0351107	0.0968276	0.00449092	0.001947	0.00308145	0.00310632	0.00232345	0.00396885	0.00397419	0.00345685	0.00829138	0.0872055	0.0594945	0.0672184	0.0826259	0.20003	0.209365	0.266756	0.121611	0.0559566	0.152031	0.113886	0.0743956	0.2576	0.118315	0.136531	0.217661	0.274214	0.0129245	0.191005	0.00824551	0.0140104	0.0117994	0.805461	0.280116	0.907238	0.526097	0.37458	0.0794369
MAG_AK_25	0.364483	0.586424	0.303785	0.299273	0.574836	0.361078	0.442548	0.721365	0.753802	0.76639	0.756023	0.781079	0.221594	0.18428	0.198404	0.216141	0.0148922	0.0608055	0.0629511	0.0604326	0.0366625	0.751021	0.755017	0.781968	0.744669	0.246359	0.132626	0.229192	0.0639758	0.599423	0.760484	0.619993	0.724223	0.704989	0.741788	0.693168	0.680613	0.7249	0.0341333	0.185249	0.054064	0.0660081	0.164507	0.996015	0.996987	0.992604	0.998379	0.981693	0.134213
MAG_AK_26	0.00457303	0.0282633	0.00619603	0.00211334	0.000912403	0.000936297	0.0147018	0.000141847	0.000159578	0	0.000169162	0.000513488	0.0157271	0.00811495	0.00302062	0.0168013	0.00243165	0.000723594	0.000728182	0.000982221	0.00132518	0.256245	0.242686	0.1348	0.138264	0.398463	0.415442	0.479183	0.214244	0.0175375	0.040539	0.0660581	0.0212786	0.365198	0.515567	0.151188	0.0207953	0.0187792	0.0404533	0.0192331	0.0135222	0.0188783	0.0280598	0.775527	0.993308	0.999143	0.538223	0.812769	0.173413
MAG_AK_27	0.376309	0.323174	0.251413	0.331887	0.305988	0.194247	0.440418	0.15051	0.127568	0.0543585	0.105036	0.112171	0.00131393	0.000701262	0.000772614	0.00240285	0.13051	0.127871	0.140132	0.153614	0.345707	0.462541	0.43321	0.464936	0.391203	0.509397	0.574773	0.66109	0.568043	0.0351163	0.0915595	0.031566	0.266762	0.12586	0.256236	0.130303	0.0102981	0.00677925	0.00124887	0.000975841	0.00214296	0.000665252	0.00185532	0.973032	0.960191	0.722631	0.997958	0.992773	0.107769
MAG_AM_01	0.576156	0.584116	0.639212	0.580467	0.471607	0.514606	0.624963	0.137124	0.212927	0.0903069	0.309102	0.319202	0.0304153	0.0165581	0.0122792	0.0310037	0.172243	0.468388	0.52148	0.526662	0.317666	0.173703	0.183259	0.124797	0.133571	0.641869	0.655277	0.576499	0.684961	0.034394	0.22823	0.100263	0.292827	0.0405282	0.0672472	0.0339403	0.0175669	0.0281751	0.0450594	0.0184941	0.0146258	0.016745	0.0380916	0.371933	0.266861	0.409504	0.414485	0.46065	0.9989
MAG_AM_02	0.577355	0.59461	0.557719	0.593431	0.613947	0.555512	0.579116	0.514153	0.534206	0.563113	0.602985	0.622143	0.24732	0.153	0.187543	0.192426	0.192432	0.476754	0.454908	0.504021	0.477662	0.666839	0.617128	0.59625	0.54009	0.885711	0.894227	0.881864	0.899455	0.658467	0.70043	0.6934	0.697669	0.609056	0.608488	0.564837	0.657975	0.624431	0.601355	0.637236	0.594194	0.615232	0.575771	0.794284	0.67477	0.756406	0.845958	0.871257	0.999446
MAG_AM_04	0.43119	0.357924	0.378984	0.395443	0.208069	0.175673	0.454057	0.293249	0.322309	0.0547246	0.0783083	0.0590522	0.0439805	0.0226491	0.0197481	0.0543505	0.1464	0.26438	0.271511	0.213234	0.103388	0.160072	0.174236	0.33619	0.274354	0.249702	0.591866	0.232935	0.152126	0.153946	0.0628695	0.0662295	0.0688818	0.116032	0.118813	0.141056	0.101781	0.0678749	0.171289	0.121706	0.101198	0.0277108	0.0830422	0.133216	0.0693945	0.182391	0.202919	0.229166	0.992202
MAG_AM_05	0.0392586	0.0386074	0.0463018	0.0563338	0.0388063	0.0361817	0.0965567	0.00258512	0.101449	0.00297108	0.00187839	0.00437407	0.00102062	0.000731911	0	0.00101266	0.0219655	0.0208025	0.0232041	0.017849	0.0343639	0.217679	0.140509	0.044664	0.0796798	0.0569407	0.0591171	0.0434057	0.0428361	0.00354462	0.00640972	0.00347944	0.0133768	0.00140852	0.00183166	0.000139598	0.00104785	0.000518272	0.00103246	0.000997609	3.60178e-05	0	0.00118189	0.00356683	0.00162584	0.00179109	0.00331795	0.00402701	0.761506
MAG_AM_06	0.115595	0.0957284	0.0722342	0.0968895	0.0853969	0.0513512	0.14703	0.0542366	0.0469147	0.0247591	0.0379193	0.0424388	0.00314864	0.00184521	0.00145361	0.00400519	0.00991211	0.00761309	0.00949592	0.00870739	0.0219245	0.0928717	0.0793839	0.0983679	0.0681121	0.157419	0.190174	0.245972	0.19249	0.0149298	0.0345095	0.0212129	0.0833953	0.0470044	0.105527	0.0492705	0.00528153	0.00680985	0.00362208	0.00122749	0.00152563	0.00101473	0.00123705	0.0558389	0.0465597	0.0245524	0.0891388	0.076218	0.999838
MAG_AM_07	0.489449	0.576359	0.328879	0.297166	0.40583	0.305958	0.451959	0.124186	0.286088	0.378563	0.160275	0.384507	0.164583	0.155476	0.0727265	0.169076	0.0173577	0.0653096	0.0418272	0.044568	0.118334	0.313979	0.237595	0.264829	0.207183	0.299053	0.321805	0.495905	0.185475	0.204664	0.433309	0.356168	0.330694	0.417546	0.167517	0.338777	0.232261	0.325797	0.120029	0.213106	0.11051	0.161928	0.179872	0.560704	0.318175	0.472336	0.423422	0.332203	0.616383
MAG_AM_08	0.0196713	0.0190713	0.0182114	0.0178413	0.0189778	0.01703	0.0193605	0.0131166	0.013566	0.0148812	0.0141091	0.0144658	0.00559134	0.00576856	0.00511824	0.00569164	0.00129864	0.00318627	0.00150669	0.00289421	0.00596396	0.0204252	0.017111	0.0193223	0.0156616	0.463375	0.451983	0.398988	0.389278	0.00941964	0.0200199	0.0155441	0.0171842	0.0165939	0.0152064	0.0146626	0.0155567	0.0164812	0.00443373	0.0136187	0.00566497	0.00761507	0.00482121	0.206374	0.0567683	0.0511441	0.128776	0.0505837	0.888083
MAG_AM_09	0.704383	0.591387	0.557594	0.578437	0.521363	0.40777	0.703799	0.0512927	0.0691256	0.026519	0.025004	0.0644206	0.0288946	0.02142	0.0167541	0.096438	0.0487857	0.0388072	0.0477262	0.0458928	0.123898	0.0845976	0.158046	0.16357	0.0713287	0.284537	0.427825	0.55179	0.371197	0.044553	0.0567679	0.0475327	0.0386159	0.0670187	0.235482	0.0471361	0.03749	0.0326466	0.0428101	0.0263469	0.0353093	0.0312112	0.0280407	0.229977	0.621013	0.678301	0.48502	0.618664	0.9987
MAG_AM_10	0.504765	0.54562	0.192989	0.236534	0.229197	0.111344	0.620594	0.0591767	0.177272	0.0238426	0.100953	0.187025	0.000787913	0.000598287	0.000697426	0.00116545	0.113805	0.0449953	0.0341292	0.0528236	0.103257	0.149406	0.0483839	0.0668003	0.0371531	0.556306	0.495768	0.576847	0.484548	0.0345009	0.190515	0.0342738	0.347285	0.170617	0.105973	0.221977	0.0153849	0.0869602	0.00122861	0.00072141	0.000105263	0.000526007	0.000189983	0.272683	0.149364	0.147301	0.229514	0.173573	0.635325
MAG_AM_11	0.677861	0.694313	0.60884	0.531922	0.691914	0.566751	0.701916	0.00980256	0.00895539	0.0102956	0.0133682	0.0118698	0.00420351	0.00408843	0.00305527	0.00323378	0.0205022	0.0252584	0.0180395	0.0342477	0.164251	0.750177	0.670822	0.689789	0.648821	0.426066	0.445859	0.416535	0.117482	0.354343	0.632738	0.588667	0.612567	0.573257	0.288579	0.436907	0.422644	0.576509	0.462874	0.54568	0.0979385	0.0796513	0.175854	0.664837	0.648695	0.700773	0.473186	0.305563	0.997131
MAG_AM_12	0.357906	0.38277	0.373273	0.366978	0.393829	0.355747	0.438914	0.144602	0.156498	0.157619	0.211255	0.241209	0.155359	0.0929417	0.0752956	0.170216	0.157287	0.274923	0.227105	0.219375	0.375433	0.780689	0.71951	0.69097	0.670478	0.317413	0.306343	0.347749	0.110651	0.571009	0.657575	0.681798	0.648749	0.762433	0.496992	0.67356	0.669356	0.756558	0.207496	0.253243	0.185134	0.185577	0.207603	0.746634	0.73593	0.798564	0.742536	0.758628	0.962097
MAG_AM_13	0.267513	0.174302	0.168077	0.222834	0.11646	0.109639	0.295217	0.227852	0.193156	0.0454634	0.0814526	0.0330718	0.0357601	0.039459	0.0301343	0.17007	0.105056	0.267421	0.314502	0.183177	0.245428	0.0374446	0.148182	0.330202	0.245092	0.382129	0.511679	0.585195	0.377428	0.0196156	0.0513782	0.0112244	0.0330098	0.164154	0.355849	0.147006	0.0781785	0.135521	0.168541	0.0529154	0.0486348	0.0128012	0.0469092	0.195742	0.130958	0.432021	0.248785	0.432353	0.999461
MAG_AM_14	0.346435	0.211479	0.283106	0.315722	0.0519411	0.0273252	0.329559	0.0022756	0.00243313	0.00206898	0.00237114	0.00194528	0.0380262	0.0205789	0.00762848	0.0514774	0.0142463	0.00806382	0.0200526	0.0118582	0.010374	0.0114397	0.0259963	0.0218785	0.0101841	0.739333	0.798631	0.750909	0.74327	0.0333782	0.04736	0.0502629	0.0359211	0.000499663	0.000542775	0.000573372	5.8671e-05	5.8671e-05	0.0126434	0.00752245	0.000866855	0.0014842	0.00254892	0.00201946	0.00197594	0.00204595	0.0127422	0.00249993	0.812565
MAG_AM_15	0.0791156	0.0866469	0.0158334	0.0212247	0.0235617	0.00749214	0.112222	0.000620719	0.00123622	0.000639712	0.000236798	0.000357519	0	0	0	0	0.0130185	0.0110632	0.00441367	0.00725441	0.0262856	0.227681	0.046279	0.0618659	0.030108	0.279478	0.248349	0.347921	0.189319	0.000659525	0.000506784	0.00128967	0.00237755	0.0574693	0.00959258	0.0323997	0.000526279	0.0162048	0.000339553	0	0	0	0	0.515179	0.337387	0.185249	0.397885	0.171617	0.977563
MAG_AM_16	0.173025	0.178342	0.172488	0.175606	0.153782	0.1618	0.228341	0.044651	0.0506731	0.0179921	0.0915207	0.101629	0.0102791	0.00725689	0.0289451	0.0304515	0.0496509	0.0864166	0.105381	0.10383	0.0836736	0.6057	0.36666	0.317935	0.319217	0.455037	0.486514	0.540068	0.441666	0.204217	0.174871	0.240059	0.229038	0.373562	0.493607	0.330236	0.129633	0.153947	0.00485285	0.0121884	0.00157328	0.0021401	0.00204191	0.52684	0.531779	0.390005	0.58065	0.629196	0.935414
MAG_AM_17	0.389154	0.287811	0.264329	0.29823	0.175994	0.125667	0.45021	0.0190348	0.011503	0.0175995	0.00946464	0.011684	0.00342811	0.00376408	0.00475323	0.00568837	0.0109949	0.0111761	0.0176565	0.0121297	0.024375	0.0138821	0.0164034	0.0146709	0.011733	0.581964	0.682319	0.668324	0.68385	0.00512772	0.00847295	0.00653218	0.00578682	0.00743833	0.0497964	0.00646743	0.00579261	0.00944761	0.0138458	0.00821821	0.00927812	0.00521652	0.00905656	0.0341873	0.0295539	0.0660167	0.0987298	0.0569911	0.999874
MAG_AM_18	0.132601	0.0946918	0.140176	0.145482	0.0805669	0.0544436	0.132773	0.0256444	0.0426459	0.0429382	0.0866598	0.128103	0.0603124	0.00423837	0.0137793	0.0664452	0.00508422	0.023947	0.0155901	0.0174299	0.0444567	0.202333	0.115521	0.157781	0.252338	0.36355	0.359417	0.396283	0.29139	0.0899876	0.142471	0.0835996	0.190675	0.40629	0.541435	0.430702	0.501117	0.326555	0.406024	0.589631	0.0846415	0.162067	0.436639	0.346889	0.381272	0.458548	0.331062	0.542503	0.961461
MAG_AM_19	0.171399	0.108616	0.103663	0.0971003	0.0476436	0.0440196	0.1609	0.137358	0.149892	0.0190012	0.0301469	0.0310201	0.00180322	0.000474941	0.00378517	0.00786748	0.171034	0.128431	0.215853	0.123609	0.0990407	0.029177	0.118547	0.270126	0.259721	0.480778	0.609813	0.699097	0.459275	0.0290498	0.0359088	0.0176764	0.0192851	0.00960799	0.192389	0.01433	0.0139267	0.0170548	0.14836	0.028395	0.158951	0.0108705	0.0330946	0.0224407	0.0190665	0.0541678	0.0449288	0.143844	0.991845
MAG_AM_20	0.522598	0.546338	0.44813	0.490643	0.503651	0.405944	0.544897	0.103182	0.123823	0.159168	0.114837	0.130761	0.329277	0.391892	0.233452	0.260771	0.0518517	0.169048	0.137691	0.166819	0.109649	0.296405	0.176043	0.200731	0.110207	0.540171	0.591753	0.613725	0.549818	0.167141	0.532469	0.287823	0.517946	0.477965	0.580064	0.434914	0.521298	0.452582	0.173111	0.193812	0.0789333	0.0690762	0.227009	0.619582	0.371997	0.547921	0.577644	0.672786	0.916467
MAG_AM_21	0.910037	0.906511	0.903808	0.908571	0.900847	0.843718	0.91153	0.018259	0.0651342	0.00183972	0.095903	0.165277	0	0	0	0.000731164	0.177336	0.0939298	0.18391	0.108959	0.611092	0.00108989	0.00654029	0.00148038	0.00425342	0.112488	0.158561	0.216027	0.181738	0.0077896	0.192594	0.00584921	0.0472004	0.0049017	0.0408532	0.000369791	0	0.00036937	0.0138317	0.00617571	0.00370145	0.00197817	0.0027753	0.162756	0.179716	0.159435	0.387907	0.141022	0.987024
MAG_AM_22	0.0575162	0.0748701	0.0568119	0.0437941	0.0274942	0.0312989	0.0709467	0.0204976	0.0141655	0.0194983	0.0242813	0.0138994	0	0	0	0	0.00724161	0.0181563	0.0166215	0.0114507	0.00998046	0.0728052	0.0604907	0.0403148	0.0292787	0.181383	0.136669	0.192497	0.120582	0.0112688	0.128681	0.00948826	0.0877155	0.000784283	0.00485657	0.00318725	0.0024934	0.00721298	0	0.00138809	0.00206614	0	0.000389149	0.0130052	0.0128089	0.0135877	0.015252	0.0141237	0.588492
MAG_AM_23	0.125324	0.176093	0.0614756	0.0665541	0.0970899	0.0493446	0.148914	0.021849	0.0440603	0.0277507	0.0235621	0.0589575	0.00673108	0.00595968	0.00414703	0.0062687	0.00317222	0.00681492	0.00275141	0.00347345	0.0150705	0.0895097	0.0678711	0.0658189	0.0755837	0.190544	0.205747	0.257446	0.121485	0.049892	0.112658	0.0773055	0.0565797	0.240303	0.113116	0.135649	0.202051	0.25976	0.0113312	0.109759	0.00840154	0.0145982	0.01147	0.188423	0.0376157	0.20589	0.0826883	0.0550755	0.438514
MAG_AM_24	0.0831086	0.0296958	0.0659799	0.0628089	0.0370115	0.025242	0.074932	0.000895867	0.00117382	0.00186251	0.000850007	0.00115996	0.00184418	0.00171334	0.000797426	0.00172346	0.0201376	0.0175363	0.0139005	0.0237212	0.0396692	0.150347	0.193793	0.177341	0.112226	0.450967	0.656667	0.679266	0.589613	0.0835886	0.279925	0.194186	0.189268	0.00299965	0.00414693	0.00856878	0.00258844	0.0107133	0.0348656	0.0150958	0.0099613	0.0174928	0.0232283	0.027081	0.0168827	0.0207689	0.0210894	0.0190699	0.964851
MAG_AM_25	0.017773	0.0104934	0.0105702	0.0371863	0.00807032	0.0186419	0.0186251	0.691644	0.565303	0.326173	0.202211	0.327235	0.00392307	0.00786002	0.0320834	0.0123649	0.000281923	0.000645316	0	0.000698524	0	0.284121	0.137359	0.172351	0.15593	0.850348	0.832107	0.752761	0.595382	0.0509364	0.707226	0.0718338	0.173977	0.00100925	0	0.00319225	0.000601539	0.000884552	0.0346139	0.00931174	0	0.00168715	0.003167	0.567008	0.826703	0.860937	0.821681	0.878678	0.96373
MAG_AM_26	0.283905	0.298681	0.30328	0.307458	0.273264	0.218437	0.339563	0.116447	0.115786	0.121655	0.169251	0.124272	0.00941283	0.00421598	0.00580995	0.00383207	0.0600153	0.230503	0.207748	0.222317	0.148202	0.252436	0.241523	0.291906	0.180965	0.351164	0.358587	0.205042	0.337194	0.0214158	0.191809	0.0212657	0.129407	0.28871	0.340052	0.169587	0.0145984	0.200152	0.0367634	0.0724441	0.0152091	0.0172696	0.0986965	0.200904	0.103116	0.227202	0.214998	0.288595	0.991887
MAG_AM_27	0.0623116	0.0413939	0.0425937	0.0425608	0.0309685	0.0287395	0.0763329	0.0715487	0.332168	0.104466	0.43995	0.438277	0	0.000155508	0	0.000254342	0	0.000460364	0	0	0.000832124	0.0382564	0.0223002	0.0104658	0.00937453	0.457272	0.340735	0.404074	0.383228	0.0819836	0.220504	0.272107	0.253361	0.0052125	0.00133319	0.00043005	0.000383419	0.000320175	0.0178727	0.219913	0.000247113	0.0421749	0.0466377	0.502623	0.557868	0.462699	0.5465	0.576028	0.776944
MAG_AM_28	0.278052	0.335824	0.411995	0.435308	0.257883	0.245604	0.470817	0.0332349	0.0364303	0.0346594	0.0368817	0.0370421	0.0333434	0.0214312	0.0170588	0.0290529	0.144151	0.465852	0.450219	0.407579	0.427954	0.051157	0.0827916	0.0790537	0.0583997	0.698848	0.723418	0.789915	0.804864	0.0428006	0.0541141	0.0502807	0.0416284	0.0537429	0.0406289	0.0562177	0.0284759	0.0448664	0.0220405	0.0316213	0.0142998	0.0153916	0.0191149	0.0374655	0.0326516	0.0434704	0.0713438	0.0423966	0.9995
MAG_AM_29	0.36642	0.589248	0.309419	0.302205	0.570882	0.359859	0.43669	0.494254	0.575835	0.580379	0.563257	0.628201	0.228034	0.188811	0.192018	0.216515	0.0186316	0.0531387	0.0613826	0.0538325	0.0353556	0.712405	0.716428	0.745996	0.708757	0.237768	0.120731	0.209332	0.061882	0.592039	0.758552	0.623411	0.724852	0.688902	0.723891	0.68685	0.668294	0.709242	0.0376194	0.179847	0.0490766	0.0556445	0.157648	0.149196	0.158985	0.183016	0.216588	0.113977	0.995627
MAG_AM_31	0.140914	0.0248733	0.0604349	0.0807928	0.0326653	0.0184416	0.225812	0.00639743	0.00629297	0.00680078	0.0100665	0.00965187	0.00553069	0.00444214	0.00376337	0.0062191	0.00568114	0.00959368	0.00793905	0.00861088	0.00975159	0.064668	0.177755	0.186705	0.0851007	0.0187395	0.0173782	0.0187355	0.0128708	0.130293	0.215902	0.205418	0.128929	0.0128368	0.00925424	0.00999498	0.0106872	0.0128566	0.0108691	0.0119156	0.00894169	0.00923714	0.00968336	0.0123488	0.0135247	0.0142589	0.0205037	0.0134268	0.897911
MAG_AM_32	0.192656	0.162277	0.274624	0.415277	0.293558	0.27404	0.256576	0.653724	0.700688	0.533441	0.502596	0.418383	0.327784	0.196552	0.284128	0.064077	0.458488	0.357962	0.262559	0.35475	0.290164	0.150916	0.341121	0.294421	0.507603	0.214163	0.236858	0.323709	0.357729	0.451587	0.217116	0.285386	0.198972	0.448458	0.237787	0.394529	0.349108	0.339816	0.282896	0.427656	0.309177	0.178906	0.323186	0.267897	0.115788	0.173951	0.30977	0.438407	0.169588
MAG_AN_01	0.348236	0.19943	0.183491	0.263438	0.209145	0.0973903	0.402327	0.00166488	0.00494522	0.000926379	0.0010913	0.0006343	0.00221866	0.00105333	0.00254484	0.0025128	0.0432946	0.0764986	0.0997935	0.0651426	0.0861178	0.133815	0.0952052	0.174349	0.0287156	0.526997	0.567931	0.52359	0.426499	0.00328389	0.00318642	0.00299599	0.0178549	0.00574853	0.0309199	0.00367444	0.00122129	0.00110623	0.00322198	0.00323966	0.000889422	0.000508806	0.00222734	0.00559583	0.00232954	0.00499718	0.0204013	0.0069091	0.609866
MAG_AN_02	0.0893273	0.0897728	0.0866754	0.0894723	0.0843712	0.0790586	0.0938821	0.0547843	0.0650849	0.0678277	0.06077	0.0683846	0.061005	0.0759705	0.0538698	0.0552327	0.0442724	0.0770346	0.0801613	0.0757196	0.0668362	0.0878372	0.0931854	0.0971856	0.0901228	0.511025	0.500419	0.453408	0.43319	0.0757966	0.0849642	0.0830259	0.0882526	0.0967459	0.09642	0.0885396	0.0854607	0.0910179	0.0770116	0.0811836	0.0658316	0.0648204	0.0721346	0.23773	0.0977093	0.0998498	0.15604	0.110303	0.181341
MAG_AN_03	0.00426683	0.000451505	0.00227014	0.00638546	0.00227288	0.00124843	0.00169836	0.154466	0.319925	0.0219767	0.0615657	0.0240832	0.0123274	0.00284636	0.00560516	0.0199652	0.0506591	0.0341781	0.0399176	0.0162122	0.00940507	0.0201784	0.0438621	0.220573	0.108108	0.0800738	0.207036	0.364417	0.0984618	0.0405847	0.0340094	0.0260104	0.0245444	9.55496e-05	0.000368982	0.000350179	0.000501884	0.000433601	0.000279146	0.000454075	0.000299595	0.000229633	0.000593228	0.0870143	0.0670946	0.121834	0.0414762	0.24268	0.00271198
MAG_AN_04	0.381914	0.289709	0.27578	0.130301	0.111943	0.0778751	0.280682	0.0183531	0.137423	0.00616767	0.00808584	0.0103393	0.00319513	0.0015824	0.00543905	0.0133679	0.0467753	0.0486375	0.0485087	0.0333001	0.0412621	0.0764306	0.15159	0.298687	0.120902	0.0727796	0.188671	0.261049	0.0650746	0.0387672	0.0617503	0.0218883	0.0341173	0.0521856	0.228866	0.0572598	0.0633299	0.0791359	0.0299781	0.023468	0.0291825	0.00497145	0.0147847	0.0612733	0.0298928	0.219437	0.0739465	0.120286	0.0646828
MAG_AN_05	0.237144	0.256188	0.245625	0.31127	0.241655	0.211627	0.320558	0.0762552	0.0850557	0.0168255	0.0320822	0.0338454	0.0596514	0.0663391	0.138504	0.150056	0.103864	0.089191	0.111284	0.0979899	0.0447828	0.0522519	0.110857	0.201148	0.193262	0.173382	0.211996	0.212914	0.195233	0.0370897	0.0921288	0.0258014	0.0757392	0.213861	0.508252	0.408951	0.10013	0.248816	0.120505	0.107798	0.0865736	0.0467996	0.137727	0.0521444	0.0396707	0.0674423	0.0861877	0.152757	0.503377
MAG_AN_06	0.33931	0.35533	0.355259	0.369797	0.329612	0.266215	0.399284	0.140912	0.137401	0.137512	0.198344	0.147121	0.00335192	0.00227052	0.00305542	0.00294871	0.096368	0.314553	0.286757	0.286897	0.207341	0.239469	0.224827	0.272317	0.169094	0.401475	0.430101	0.284707	0.414025	0.0238786	0.199638	0.0174082	0.148666	0.378506	0.440733	0.252808	0.0239647	0.287958	0.0411427	0.0962428	0.0189708	0.0144166	0.126291	0.278252	0.15558	0.297622	0.28887	0.367846	0.45499
MAG_AN_07	0.220951	0.186619	0.18592	0.179176	0.124434	0.121028	0.221397	0.223975	0.232721	0.0541993	0.0695414	0.053816	0.0248382	0.0189349	0.0168601	0.0568706	0.199691	0.166077	0.248212	0.148466	0.151997	0.0575617	0.167743	0.301359	0.277937	0.551695	0.66889	0.738503	0.53179	0.0618881	0.0590149	0.035455	0.0441672	0.0572946	0.226099	0.0602831	0.0558536	0.0646819	0.165894	0.0536617	0.167368	0.015305	0.0472668	0.0615417	0.0436736	0.101791	0.109391	0.190299	0.477813
MAG_AN_08	0.801709	0.747046	0.780762	0.81774	0.823151	0.775879	0.812459	0.823557	0.704246	0.806047	0.674274	0.552915	0.640695	0.633816	0.609711	0.732101	0.0606291	0.130443	0.119485	0.137052	0.073414	0.649386	0.705082	0.691697	0.721481	0.935849	0.944757	0.945694	0.945552	0.137267	0.219475	0.102917	0.181245	0.201538	0.325082	0.277745	0.150766	0.332082	0.166044	0.173113	0.0889739	0.0601407	0.159819	0.632305	0.501965	0.538906	0.702135	0.814951	0.964129
MAG_AN_09	0.437183	0.386209	0.313111	0.394424	0.36368	0.241519	0.502124	0.318771	0.271826	0.131186	0.236001	0.256106	0.0019873	0.00141573	0.00189135	0.00189937	0.0273664	0.0273321	0.0290704	0.033321	0.0924951	0.302725	0.252838	0.304217	0.21631	0.469126	0.530412	0.618966	0.525388	0.0484245	0.142369	0.03555	0.402592	0.244235	0.426809	0.25926	0.0138399	0.0106586	0.00244014	0.0026903	0.00206284	0.00232481	0.00261666	0.209751	0.196158	0.0840717	0.342255	0.270101	0.112806
MAG_AN_10	0.716263	0.594944	0.546374	0.578308	0.516408	0.400682	0.71537	0.0719469	0.0844246	0.042531	0.0426093	0.075683	0.0407465	0.0347521	0.0293442	0.120755	0.0688428	0.0658472	0.063118	0.0616435	0.15746	0.104044	0.17599	0.17938	0.0803501	0.317015	0.460414	0.573055	0.408913	0.0592642	0.0657351	0.0619125	0.0535808	0.0839149	0.266505	0.0605112	0.0498325	0.0519216	0.0502892	0.0395071	0.0408029	0.0373148	0.039321	0.247269	0.616402	0.68333	0.47905	0.613831	0.650365
MAG_AN_11	0.543474	0.487269	0.508404	0.516248	0.33733	0.299932	0.567361	0.281564	0.222315	0.0589338	0.0741954	0.0509318	0.0390038	0.0230172	0.0207739	0.057064	0.145356	0.20828	0.273669	0.179772	0.113188	0.121639	0.152814	0.304155	0.263721	0.250095	0.611383	0.243221	0.154397	0.146174	0.0649724	0.0696728	0.073718	0.102446	0.111009	0.135326	0.100895	0.0691451	0.161607	0.111335	0.104214	0.0306364	0.0836691	0.132036	0.0689683	0.177455	0.268202	0.229842	0.346
MAG_AN_12	0.286584	0.350277	0.416112	0.441685	0.277489	0.260637	0.473554	0.0433219	0.0480898	0.0489608	0.0518651	0.0519823	0.0429068	0.038837	0.031877	0.0442992	0.159602	0.492594	0.477464	0.431173	0.453579	0.0699392	0.102222	0.0944103	0.0788931	0.688145	0.713842	0.785053	0.790985	0.0535193	0.062667	0.0608841	0.0505889	0.0670305	0.0535197	0.0750646	0.0443115	0.0624285	0.0372674	0.0465544	0.0269324	0.0318541	0.0359755	0.0530546	0.0443401	0.0545702	0.0836978	0.0566	0.672841
MAG_AN_14	0.0799078	0.0975305	0.0144047	0.0262063	0.0290828	0.00920365	0.114056	0.00459016	0.00401029	0.00412175	0.00361987	0.00406078	0.000333444	0.000311487	0.000205931	0.000324683	0.012592	0.00948343	0.00436166	0.0074911	0.0235374	0.239154	0.0553619	0.0745555	0.0336977	0.295892	0.267503	0.36889	0.208363	0.0019278	0.00342809	0.00548387	0.00636496	0.07725	0.0108078	0.0591083	0.00147451	0.0256952	0.00085064	0.000255097	0.000257053	0.000619053	0.000395924	0.376166	0.183859	0.0850831	0.243642	0.0753627	0.17654
MAG_AN_15	0.409534	0.45772	0.155256	0.191202	0.181725	0.08433	0.511438	0.0423745	0.149367	0.0219716	0.0887837	0.15508	0.00133066	0.00100525	0.00109875	0.00141652	0.087509	0.0320071	0.0295774	0.0454006	0.0875751	0.103741	0.0335376	0.0434085	0.0263988	0.445866	0.389119	0.46554	0.374105	0.0265756	0.155102	0.0305887	0.277669	0.163038	0.0936626	0.196285	0.0109066	0.0715563	0.00151193	0.00137495	0.00108658	0.00107025	0.00135335	0.202042	0.107176	0.1065	0.171896	0.12488	0.184184
MAG_AN_16	0.176936	0.0916422	0.110732	0.131364	0.0932393	0.0723945	0.269668	0.0384256	0.0508488	0.042619	0.061637	0.0710322	0.0139118	0.0122579	0.0288249	0.0260817	0.0180571	0.039235	0.0269393	0.0411579	0.0323605	0.123237	0.188132	0.192379	0.0972664	0.118337	0.116662	0.114264	0.105279	0.129546	0.207333	0.199985	0.127903	0.0366129	0.0527583	0.0253318	0.0176669	0.0280152	0.0228488	0.0277862	0.0190705	0.0157469	0.0338838	0.0909909	0.0762581	0.0559806	0.0817036	0.0832605	0.203053
MAG_AN_17	0.665995	0.703014	0.552367	0.615092	0.637708	0.594522	0.738691	0.246225	0.452631	0.310815	0.565952	0.668088	0.0284887	0.0296871	0.218114	0.146221	0.0793275	0.286496	0.191633	0.321618	0.21606	0.621467	0.39999	0.338152	0.233991	0.852811	0.848825	0.8648	0.745549	0.0501764	0.143571	0.0379313	0.107384	0.186838	0.513572	0.0835465	0.0218471	0.0791182	0.0651131	0.139661	0.0344501	0.0271803	0.213953	0.742545	0.555001	0.274841	0.608499	0.624917	0.643595
MAG_AN_18	0.134694	0.163426	0.102168	0.0912487	0.107612	0.0866025	0.294369	0.0585074	0.0475076	0.0270021	0.05992	0.0799853	0.00363736	0.00154409	0.00178679	0.00410007	0.0175479	0.0211799	0.0311164	0.0265581	0.0369571	0.150866	0.120031	0.144843	0.0652931	0.384049	0.462908	0.376351	0.375536	0.0110216	0.0357564	0.0201342	0.0399809	0.018081	0.247159	0.00681302	0.00314877	0.0046185	0.00810325	0.00671241	0.0038052	0.00444191	0.00455313	0.228298	0.165771	0.223746	0.211616	0.216013	0.345929
MAG_AN_20	0.757155	0.52591	0.789472	0.852654	0.800445	0.686117	0.834927	0.628146	0.523771	0.562651	0.584134	0.543903	0.156941	0.153804	0.155121	0.172801	0.857094	0.892925	0.888759	0.898164	0.892887	0.614052	0.56653	0.584836	0.512547	0.884033	0.876809	0.89492	0.90486	0.688345	0.632284	0.589897	0.543653	0.51219	0.490229	0.495308	0.505058	0.536822	0.498538	0.591916	0.46506	0.42919	0.573189	0.922807	0.888318	0.900584	0.923555	0.926765	0.992179
MAG_AN_21	0.914277	0.927349	0.873287	0.90815	0.926829	0.900162	0.931258	0.825684	0.870545	0.823897	0.845698	0.858651	0.827981	0.81109	0.768674	0.817678	0.658353	0.79996	0.75762	0.784428	0.818917	0.835598	0.844212	0.85323	0.839289	0.880768	0.893089	0.932822	0.878024	0.788741	0.870321	0.835461	0.848158	0.83903	0.817353	0.856194	0.855066	0.851052	0.830679	0.830502	0.826626	0.828664	0.830819	0.890317	0.847747	0.887727	0.864674	0.883563	0.913939
MAG_AN_22	0.232258	0.329159	0.47582	0.503729	0.296498	0.462921	0.350447	0.742078	0.794048	0.369992	0.640339	0.486551	0.00645026	0.00626199	0.0059805	0.00597789	0.124955	0.163627	0.116188	0.194745	0.244881	0.56206	0.767678	0.300175	0.575007	0.382323	0.391662	0.51199	0.148866	0.20565	0.374194	0.222805	0.262017	0.00754179	0.00613015	0.00574316	0.00654483	0.00669813	0.0499718	0.149264	0.020687	0.119983	0.0228185	0.520246	0.472586	0.516941	0.641048	0.740654	0.841852
MAG_AN_23	0.311719	0.324148	0.265684	0.288577	0.299273	0.230786	0.334077	0.067805	0.080982	0.103396	0.0800909	0.0801082	0.203803	0.260071	0.140156	0.154089	0.0204226	0.0506232	0.0444203	0.0508131	0.0384712	0.113615	0.0713769	0.0850939	0.0483907	0.65978	0.764034	0.862688	0.814122	0.0959707	0.318016	0.178843	0.30999	0.282011	0.318311	0.250366	0.287195	0.241799	0.106084	0.107053	0.0536672	0.0412495	0.138617	0.273117	0.130424	0.203669	0.244604	0.301762	0.0786811
MAG_AN_24	0.66394	0.718945	0.228239	0.314397	0.189738	0.0849664	0.591815	0.304457	0.396427	0.331995	0.18162	0.295882	0.0048228	0.00412776	0.00192933	0.00480955	0.208662	0.0256398	0.0159006	0.115295	0.0582688	0.535746	0.282687	0.360607	0.178545	0.677139	0.682449	0.840876	0.446225	0.0299253	0.173022	0.0544413	0.394415	0.213698	0.293303	0.302681	0.0145641	0.138038	0.018167	0.00629946	0.00235364	0.00435209	0.00527531	0.413582	0.297495	0.275645	0.383189	0.36036	0.622004
MAG_AO_01	0.149132	0.121863	0.121531	0.139271	0.0700659	0.057014	0.163482	0.163269	0.182434	0.0198256	0.0400811	0.0316984	0.00400652	0.00182125	0.00574943	0.0159047	0.198535	0.158176	0.25921	0.149165	0.13055	0.0392688	0.170686	0.343614	0.327087	0.507208	0.632983	0.719218	0.488315	0.0407752	0.0449666	0.0235548	0.022063	0.0212426	0.169649	0.0247626	0.0230595	0.0293723	0.176283	0.0423799	0.180765	0.0173691	0.046673	0.0333576	0.0270553	0.0775547	0.0673649	0.190907	0.552682
MAG_AO_02	0.154961	0.118013	0.151509	0.157703	0.103746	0.0750193	0.153451	0.0408419	0.0556927	0.0601107	0.116085	0.158254	0.0573034	0.00248944	0.0132443	0.0710528	0.0123272	0.0297346	0.0276684	0.0230164	0.0550437	0.215101	0.115481	0.166115	0.255785	0.359476	0.354019	0.387548	0.287142	0.10482	0.160404	0.106939	0.207297	0.390813	0.525956	0.419294	0.490877	0.316187	0.39895	0.5916	0.0751656	0.165889	0.439102	0.328835	0.361491	0.429242	0.31167	0.507034	0.155932
MAG_AO_03	0.00371826	0.00363289	0.00346162	0.00318481	0.00376119	0.00135292	0.00400987	0.00023256	0.000580548	0.000203513	0.000854691	0.000561257	0.00191519	0.00315683	0.000726554	0.00105588	0.00103995	0.00236986	0.00330686	0.00314522	0.00023256	0.00577082	0.00519599	0.00546085	0.00456256	0.46492	0.455966	0.391402	0.380818	0.00104047	0.00385207	0.00194594	0.00257243	0.00298914	0.00337632	0.00142632	0.00191044	0.00350672	0.00423178	0.00403967	0.00375386	0.00349422	0.00350796	0.230244	0.0593376	0.0394141	0.135104	0.0504783	0.202677
MAG_AO_04	0.20598	0.218663	0.163428	0.146894	0.211297	0.100355	0.258978	0.000471418	0.000639878	0.000471838	0.000537286	0.000793749	0	0	0	0	0.00592194	0.0011036	0.00281762	0.0020895	0.0171822	0.409473	0.188599	0.288504	0.103797	0.236178	0.289235	0.122644	0.12006	0.00337304	0.278555	0.00549079	0.170221	0.0129481	0.000370122	0.00166551	0.000573419	0.00045509	0.000133734	0	5.66714e-05	0	0	0.273415	0.0955635	0.163922	0.177843	0.263925	0.118347
MAG_AO_05	0.720811	0.752068	0.793018	0.726996	0.616113	0.670262	0.77019	0.171278	0.298844	0.0893238	0.410961	0.43352	0.0262754	0.0100683	0.00348261	0.0308203	0.200047	0.544438	0.601902	0.601848	0.374775	0.28682	0.288377	0.198837	0.205343	0.782338	0.799879	0.727696	0.820785	0.0331787	0.307471	0.0904068	0.406544	0.0266472	0.0652251	0.0258582	0.0159665	0.0146062	0.0389979	0.0107707	0.00491101	0.0122778	0.0192381	0.394972	0.27455	0.425264	0.451561	0.490402	0.402897
MAG_AO_06	0.514763	0.41869	0.376025	0.441542	0.297141	0.246989	0.528385	0.158059	0.131671	0.0258415	0.0578777	0.0231965	0.0211583	0.0196929	0.0190147	0.0902116	0.0567181	0.0999529	0.116878	0.0627869	0.0772427	0.0776251	0.252074	0.396519	0.242414	0.713321	0.767992	0.809428	0.726962	0.0155238	0.0329426	0.00980022	0.0254206	0.0862256	0.220435	0.0841791	0.0431566	0.0716248	0.0856973	0.0287892	0.0246481	0.00905369	0.0267806	0.3136	0.38961	0.615808	0.521838	0.644071	0.252871
MAG_AO_07	0.221384	0.25304	0.159363	0.157306	0.171978	0.137998	0.403149	0.0769088	0.0619563	0.0462397	0.0679201	0.09254	0.00382462	0.00152578	0.00671693	0.00482346	0.0338441	0.0395779	0.0617076	0.0512879	0.0722413	0.190763	0.160969	0.191999	0.0972065	0.292879	0.36626	0.297776	0.280798	0.0223205	0.0347205	0.0287005	0.0450324	0.0199897	0.235407	0.00922203	0.0104041	0.00929771	0.0154212	0.0118207	0.0111919	0.00853212	0.010484	0.316141	0.233587	0.298997	0.294501	0.288032	0.354548
MAG_AO_08	0.337101	0.187074	0.254453	0.310433	0.0431663	0.0225258	0.321199	0.00150242	0.00163862	0.000592019	0.00217013	0.00141396	0.0285543	0.0107663	0.00586407	0.0418288	0.0166196	0.00693933	0.0124656	0.0136194	0.0122167	0.00665352	0.0149073	0.014637	0.00731276	0.709394	0.768616	0.724458	0.715782	0.0260536	0.0420901	0.0403774	0.0254454	0.000385411	0	0.000500007	0.000139723	0.000280384	0.00826728	0.00361348	0.000669701	0.00270036	0.00327804	0.00117664	0.000985564	0.000872097	0.0125042	0.00114525	0.116898
MAG_AO_09	0.311714	0.334341	0.34313	0.339547	0.296092	0.231176	0.366708	0.147971	0.140927	0.146612	0.220617	0.15804	0.00792907	0.00225676	0.00334399	0.00577188	0.0698525	0.273171	0.238122	0.249291	0.169037	0.234736	0.218163	0.272626	0.163893	0.529848	0.553323	0.408649	0.537857	0.0351672	0.268012	0.0270108	0.196451	0.317283	0.402571	0.195134	0.0134973	0.249269	0.0475578	0.127751	0.0236656	0.0220562	0.158225	0.394483	0.248425	0.414918	0.395277	0.478342	0.45991
MAG_AO_10	0.377254	0.329001	0.258918	0.342239	0.312563	0.203298	0.444562	0.149782	0.126352	0.0610231	0.105328	0.114382	0.00384621	0.00211584	0.00264285	0.00288421	0.0391068	0.0403298	0.0422286	0.0456001	0.11201	0.300773	0.262686	0.302879	0.222483	0.589158	0.641739	0.718954	0.64152	0.0405918	0.105946	0.0304577	0.276466	0.134424	0.26932	0.141564	0.0148437	0.0156997	0.00516811	0.0050817	0.0036253	0.00370055	0.00425362	0.216952	0.206099	0.0919774	0.344797	0.27962	0.112072
MAG_AO_11	0.843477	0.854328	0.791755	0.72405	0.854796	0.758746	0.858774	0.00346091	0.0028259	0.00511954	0.00347308	0.00364906	0.00162039	0.00115751	0.00188501	0.00178994	0.0238296	0.0339911	0.0157241	0.0419778	0.242024	0.845657	0.790596	0.810427	0.775442	0.569271	0.591484	0.554835	0.15008	0.479452	0.785497	0.725353	0.768495	0.690266	0.39937	0.562964	0.554208	0.691225	0.599537	0.663643	0.155804	0.13142	0.27166	0.776954	0.759476	0.798673	0.619263	0.416032	0.31022
MAG_AO_12	0.881208	0.773522	0.71863	0.588292	0.540783	0.346337	0.432652	0.284043	0.197974	0.318723	0.331791	0.130664	0.0340583	0.00844549	0.0415934	0.0360573	0.214933	0.0337372	0.0515849	0.0511459	0.0265163	0.115476	0.298331	0.12344	0.101316	0.0306666	0.0272216	0.0504749	0.0385793	0.0713866	0.515677	0.0980895	0.235205	0.0721164	0.0149084	0.0476786	0.0128936	0.017625	0.103939	0.041265	0.0330193	0.0206489	0.0586734	0.124105	0.341972	0.551463	0.117865	0.0818616	0.00951581
MAG_AO_13	0.0857511	0.0876233	0.00880808	0.0245438	0.0259001	0.0091464	0.10534	0.000448098	0	0.00175274	0.000914536	0.000660432	7.04978e-05	0	0	0	0.0113913	0.0107804	0.00443186	0.00655945	0.0262635	0.253922	0.0524553	0.0702014	0.0317	0.303181	0.271521	0.378515	0.209163	0.00118592	0.00237389	0.00146447	0.00207612	0.0643628	0.00942614	0.0435599	0.00214438	0.0183227	0.00114122	0.0001167	0.000119676	0.0002334	0.000143631	0.391514	0.200395	0.0854355	0.261726	0.0824711	0.187162
MAG_AO_14	0.211747	0.26615	0.221294	0.187869	0.127413	0.13148	0.238772	0.042149	0.0255072	0.0282299	0.0373294	0.0189203	0.00155302	0.000986578	0.000995331	0.00103409	0.0155437	0.0637916	0.0616899	0.0515865	0.0602306	0.116941	0.0845774	0.0402707	0.034671	0.406223	0.320384	0.406582	0.307181	0.0152629	0.353287	0.0294507	0.270608	0.00140672	0.00367534	0.00109912	0.00114788	0.00183311	0.000827783	0.00175044	0.00170533	0.00167931	0.0017469	0.00373791	0.00364893	0.00348782	0.0104148	0.00373514	0.0236606
MAG_AO_15	0.13709	0.113823	0.0942442	0.1229	0.086242	0.0992427	0.197361	0.00267308	0.00272979	0.00168544	0.00161445	0.00187989	0.00310257	0.00245181	0.0010901	0.00273649	0.00386776	0.00860607	0.00365848	0.0130667	0.00756214	0.10535	0.108687	0.104504	0.0558263	0.0529946	0.0451168	0.068414	0.0536208	0.047723	0.0566885	0.0191696	0.0486087	0.0790066	0.103715	0.121205	0.0869076	0.129601	0.0252733	0.0120191	0.017349	0.01824	0.0203579	0.128711	0.152081	0.292504	0.104264	0.190826	0.176571
MAG_AO_16	0.0838278	0.0951816	0.11767	0.139912	0.0894663	0.099212	0.273341	0.000300799	0.252642	0.000453727	0.00111892	0.00197713	0	0	0	0	0.0487061	0.0561412	0.0507748	0.036801	0.0860756	0.320524	0.21714	0.0641823	0.117076	0.136068	0.123586	0.0908371	0.0942472	0.00618411	0.0260631	0.0046462	0.0430296	0.000610882	0.00147458	0.000331139	0.000553898	0.000715623	0.00193035	0.000930666	0.00103678	0.000831944	0.00224366	0.00270357	0.00239507	0.00252838	0.00635575	0.00258071	0.0617447
MAG_AO_17	0.335128	0.313899	0.316736	0.297337	0.295886	0.26555	0.361612	0.0803543	0.115202	0.142944	0.198926	0.229856	0.159787	0.0871444	0.0725168	0.04766	0.0515991	0.241895	0.274618	0.319981	0.228705	0.377176	0.319017	0.369166	0.31654	0.531021	0.503888	0.389535	0.499357	0.199827	0.391615	0.251457	0.33891	0.423971	0.474176	0.36543	0.442692	0.471574	0.401079	0.533319	0.295858	0.163873	0.482391	0.431309	0.408608	0.570936	0.371612	0.516658	0.200338
MAG_AO_18	0.13303	0.189488	0.0634655	0.0766842	0.103059	0.0592524	0.168627	0.0304826	0.0723526	0.0478056	0.0340547	0.094201	0.00301219	0.00213604	0.00342256	0.0024441	0.00209937	0.0050273	0.000489029	0.00188522	0.00817058	0.0727405	0.0574952	0.0512518	0.0538696	0.183243	0.198351	0.26208	0.113323	0.0582927	0.172672	0.130276	0.0708108	0.257033	0.11858	0.147219	0.208093	0.258951	0.00982748	0.147367	0.00489957	0.0114282	0.0076395	0.176303	0.0388506	0.19809	0.0789089	0.0577043	0.049843
MAG_AO_19	0.880621	0.880994	0.84884	0.813264	0.793445	0.776358	0.889462	0.0263649	0.0191745	0.0154596	0.0116537	0.0394771	0.00134155	0.00123323	0.00106678	0.00130623	0.100434	0.0654019	0.0992658	0.0543683	0.102174	0.171272	0.126641	0.129342	0.0834187	0.595822	0.613603	0.67236	0.554202	0.0515676	0.20777	0.0818575	0.16245	0.209526	0.297811	0.220657	0.0693019	0.0890587	0.018343	0.0191537	0.0154126	0.00321711	0.0123365	0.682636	0.762059	0.841285	0.799608	0.804876	0.490183
MAG_AO_20	0.341919	0.234401	0.0826346	0.144107	0.0953916	0.0343666	0.534174	0.000755171	0.000618412	0.000871858	0.000989385	0.00105793	0.000648931	0.000474324	0.000486093	0.00104631	0.101794	0.031685	0.030816	0.036651	0.0486967	0.0871522	0.0191387	0.0228576	0.0313116	0.30963	0.304801	0.411197	0.245655	0.0203349	0.215164	0.0357518	0.392285	0.0557044	0.0980806	0.038779	0.00303839	0.0641585	0.00071699	0.000902401	0.00134414	0.00108338	0.000861655	0.00838938	0.00409766	0.00460712	0.0186794	0.00614129	0.420318
MAG_AO_21	0.284484	0.263007	0.234269	0.225915	0.248405	0.17261	0.298282	0.00491126	0.0304334	0.00797152	0.0130614	0.0513631	0.00488457	0.00384896	0.00284022	0.00491049	0.0501881	0.0104823	0.00828142	0.0289326	0.0266837	0.0191555	0.0457663	0.0331019	0.0263847	0.322664	0.235982	0.304828	0.176842	0.253472	0.40487	0.349038	0.33632	0.238505	0.0278607	0.156866	0.0537507	0.243786	0.00445192	0.0193142	0.00373805	0.00384482	0.00342706	0.311092	0.357456	0.356372	0.171236	0.13196	0.119114
MAG_AO_22	0.259127	0.27871	0.277369	0.323471	0.259196	0.228473	0.370012	0.077635	0.0808956	0.0141823	0.0279662	0.0301654	0.0692238	0.0756633	0.15268	0.158919	0.090777	0.0901622	0.116221	0.0993768	0.0417068	0.0522008	0.106364	0.194833	0.187552	0.186552	0.232616	0.234737	0.201484	0.0593916	0.176472	0.0467474	0.151521	0.221526	0.520323	0.438543	0.104473	0.258843	0.138646	0.125845	0.095743	0.0505454	0.155307	0.0593305	0.0370028	0.0825986	0.0963764	0.162203	0.61168
MAG_AO_23	0.392707	0.44883	0.144936	0.181737	0.161441	0.0675706	0.507857	0.0311232	0.11445	0.0138038	0.0697282	0.115512	0	0	0	0.000227088	0.089813	0.0220992	0.0225057	0.0379056	0.0787095	0.122169	0.0321796	0.0473053	0.0276391	0.497866	0.426673	0.504441	0.418091	0.025723	0.158943	0.0236591	0.274936	0.153821	0.0977593	0.199882	0.0136893	0.0717372	0.000196287	0	8.43846e-05	0.000575585	0.000435691	0.199803	0.0850204	0.0802955	0.149826	0.112979	0.133702
MAG_AO_24	0.517711	0.311465	0.264337	0.298478	0.226699	0.156127	0.508729	0.144675	0.135859	0.0306148	0.0391203	0.14309	0.0140956	0.0067953	0.00704844	0.11997	0.0641726	0.0438269	0.0525319	0.0418908	0.141582	0.080578	0.165222	0.184213	0.0616936	0.357462	0.493121	0.592044	0.434607	0.0494025	0.0425921	0.0408254	0.0265885	0.0790474	0.326741	0.0396398	0.0277346	0.0300429	0.0265371	0.00911272	0.0167639	0.0103699	0.0117796	0.0988251	0.26208	0.395686	0.183319	0.273039	0.231783
MAG_AO_25	0.00380601	0.00508223	0.00365552	0.00415794	0.00403586	0.00336544	0.00560157	0.00361883	0.00420417	0.00621985	0.0061845	0.00420359	0.106309	0.0749523	0.0298119	0.102693	0.00540401	0.00409945	0.0032519	0.00257423	0.00272306	0.337647	0.230022	0.255215	0.395751	0.00664718	0.00823863	0.00927946	0.00607177	0.157503	0.278846	0.239212	0.230736	0.249806	0.118595	0.203172	0.14243	0.256515	0.131905	0.227077	0.176152	0.17516	0.182659	0.577316	0.583378	0.751208	0.298711	0.397674	0.0057176
MAG_AO_26	0.519483	0.619275	0.563025	0.476411	0.548313	0.460087	0.612344	0.0629753	0.042819	0.0911767	0.138043	0.142128	0.0130919	0.00871953	0.0766274	0.00861875	0.0706872	0.296275	0.291255	0.30982	0.207324	0.30785	0.274392	0.326591	0.22919	0.685409	0.692171	0.511605	0.578553	0.17056	0.570494	0.378677	0.46654	0.40358	0.464691	0.30673	0.310973	0.424074	0.0179579	0.0908785	0.0122631	0.0436142	0.114843	0.205887	0.120142	0.273557	0.189414	0.205459	0.487317
MAG_AO_27	0.00188548	0.000334918	0	0.000337205	0.00158992	0	0.00127634	0	0.0012121	0	0.00129347	0.0022323	0	0	0	0	0.00114738	0.00109893	0.000256885	0	0.000231876	0.00135207	0.00154716	0.000216569	0	0.800407	0.783645	0.811761	0.75713	0.00576679	0.337253	0.00405497	0.24409	0.6104	0.822591	0.274596	0.0472054	0.204423	0	0.000266334	0	0	0.00250923	0.14382	0.0465272	0.0286811	0.13004	0.127721	0.188425
MAG_AO_28	0.433134	0.454319	0.358756	0.244377	0.497766	0.415553	0.512992	0.00247224	0.0033096	0.000335072	0.00399837	0.0069893	0	0	0	0	0.0121382	0.00655664	0.00279736	0.00532861	0.100866	0.161767	0.130139	0.0863001	0.100181	0.624438	0.362793	0.328825	0.012251	0.698908	0.491508	0.884544	0.859928	0.0595144	0.0946927	0.0613883	0.0833816	0.090691	0.00752609	0.00762335	0	0.00536674	0.000719844	0.211603	0.200708	0.204297	0.189135	0.16739	0.164896
MAG_AO_29	0.491079	0.502487	0.422144	0.4686	0.461111	0.353682	0.511132	0.306723	0.376302	0.380025	0.466511	0.489105	0.476355	0.378934	0.340035	0.48014	0.0888344	0.198606	0.149604	0.188307	0.181329	0.671811	0.657601	0.673027	0.578369	0.627463	0.585331	0.632816	0.373911	0.361583	0.583715	0.461718	0.512111	0.596665	0.568455	0.529552	0.535498	0.603942	0.305257	0.532143	0.124844	0.235744	0.322427	0.549643	0.494217	0.605509	0.552288	0.568486	0.488819
MAG_AO_30	0.183379	0.0560395	0.168097	0.17165	0.0664009	0.0475343	0.260977	0.0323549	0.0296777	0.0237839	0.0243482	0.0160456	0.0157559	0.00893009	0.0033862	0.0160671	0.052348	0.168682	0.213469	0.324148	0.154163	0.0232094	0.152526	0.0872636	0.107887	0.912465	0.905495	0.893534	0.907087	0.00398458	0.0285483	0.00735903	0.00830525	0.0809925	0.288425	0.0803821	0.0108955	0.0565421	0.0531133	0.0226252	0.0473673	0.00632476	0.031949	0.1236	0.276027	0.313693	0.377843	0.478337	0.84333
MAG_AO_31	0.18014	0.171129	0.216111	0.195987	0.158651	0.12081	0.160875	0.695563	0.687461	0.532535	0.396269	0.571363	0.01302	0.0112943	0.0114694	0.0137636	0.0460331	0.135769	0.156211	0.163632	0.0791813	0.788505	0.798443	0.790844	0.727298	0.835834	0.844919	0.848132	0.773206	0.308343	0.560945	0.278248	0.579636	0.449068	0.721911	0.54125	0.188757	0.400131	0.033373	0.0548846	0.0495881	0.0233528	0.13211	0.656995	0.599585	0.715831	0.803882	0.7218	0.890465
MAG_AO_32	0.34683	0.448698	0.148521	0.12367	0.240476	0.131144	0.313037	0.0550177	0.157954	0.230871	0.0799256	0.239978	0.0566164	0.0499408	0.0159026	0.05985	0.0057043	0.0148562	0.00841751	0.00999035	0.0272883	0.27288	0.16043	0.197014	0.15455	0.223147	0.253469	0.439415	0.119586	0.144129	0.408556	0.292591	0.287997	0.335992	0.0477687	0.251847	0.113773	0.233781	0.0394429	0.0789703	0.0323237	0.0466433	0.0663268	0.497713	0.180639	0.37329	0.316368	0.216631	0.0886059
MAG_AO_33	0.0470404	0.0249131	0.0425967	0.0451691	0.0321672	0.0309636	0.0503151	0.0105942	0.010363	0.00632558	0.00849271	0.0123301	0.00627186	0.0039038	0.00265463	0.00602063	0.0224857	0.0232956	0.0215517	0.0279102	0.0365659	0.272971	0.280873	0.297556	0.207278	0.204063	0.287804	0.298324	0.247954	0.11409	0.411181	0.273274	0.331176	0.0173697	0.0178099	0.0187998	0.00615748	0.0176902	0.0352618	0.0176159	0.0099062	0.0184564	0.0229421	0.0288805	0.0226766	0.0223144	0.0367034	0.0278758	0.082929
MAG_AO_34	0.0377456	0.0318567	0.0253493	0.0238361	0.0235735	0.0189043	0.0353082	0.107316	0.16408	0.201115	0.191823	0.318312	0.00831411	0.00215772	0.00198127	0.0182208	0.00921715	0.00455815	0.00416115	0.00276614	0.00350517	0.0200918	0.0265573	0.0216361	0.0237582	0.55926	0.548723	0.713039	0.307561	0.170572	0.293416	0.258225	0.258164	0.0174243	0.0106248	0.0147161	0.0146411	0.0166052	0.139019	0.0156923	0.00681594	0.00990704	0.00683654	0.208645	0.304545	0.291536	0.268368	0.274918	0.00392179
MAG_AO_35	0.406362	0.63922	0.339564	0.333538	0.622752	0.405579	0.492358	0.551666	0.628248	0.645476	0.622976	0.691329	0.25054	0.208671	0.217119	0.238922	0.0133686	0.0512365	0.0562043	0.0482201	0.0317333	0.706901	0.712894	0.744589	0.702588	0.263077	0.139201	0.231406	0.0733054	0.607932	0.782766	0.636598	0.739589	0.858332	0.888613	0.85642	0.843813	0.873724	0.0457758	0.204848	0.0513431	0.0657787	0.168154	0.200367	0.201974	0.21441	0.261632	0.156066	0.129204
MAG_AQ_01	0.225913	0.334905	0.135971	0.0830417	0.17071	0.0752647	0.154842	0.0810052	0.0663838	0.153674	0.0428081	0.14871	0.0147288	0.0120749	0.00266801	0.0193076	0.00904525	0.0081733	0.00732919	0.0104834	0.0310773	0.212774	0.188036	0.14497	0.0969454	0.28341	0.422479	0.902128	0.168499	0.112911	0.356004	0.33014	0.16096	0.0702841	0.0143577	0.0533487	0.0321846	0.0611055	0.0092144	0.232373	0.0183085	0.0651142	0.0143053	0.096034	0.0341935	0.121508	0.0932642	0.0423959	0.027467
MAG_AQ_02	0.555988	0.656538	0.592226	0.536733	0.593026	0.508195	0.647919	0.0625947	0.0606256	0.0901892	0.13788	0.133753	0.0134984	0.011426	0.100682	0.0100681	0.0891729	0.361458	0.360968	0.362395	0.266802	0.369163	0.332758	0.372723	0.28099	0.683928	0.698655	0.548186	0.58738	0.203013	0.608491	0.435765	0.526962	0.44315	0.500089	0.351135	0.351746	0.465688	0.0215982	0.108012	0.0189266	0.0487175	0.140667	0.243273	0.155449	0.301362	0.237852	0.238455	0.440314
MAG_AQ_03	0.910802	0.904697	0.894325	0.897048	0.878223	0.866165	0.917004	0.38311	0.291417	0.21924	0.313366	0.550661	0.235782	0.17782	0.152384	0.300361	0.411278	0.763119	0.777489	0.794842	0.699582	0.77655	0.719633	0.708841	0.578399	0.885228	0.898259	0.854039	0.881863	0.130399	0.537828	0.110357	0.525098	0.696754	0.879729	0.627983	0.439062	0.60834	0.196845	0.283326	0.0695565	0.0588954	0.331705	0.871932	0.863761	0.899884	0.90955	0.902642	0.840065
MAG_AQ_04	0.0614446	0.0613777	0.0567327	0.0437827	0.0614997	0.0548233	0.081445	0.00666547	0.00922789	0.00489124	0.0133938	0.0149977	0	0.000202064	0	0.000246044	0.0599255	0.0297544	0.0289433	0.0447123	0.0259921	0.739225	0.649449	0.549422	0.557632	0.0963414	0.0781433	0.0744606	0.035039	0.61384	0.717535	0.78039	0.76658	0.216091	0.327401	0.220444	0.30013	0.338984	0.0182123	0.055775	0.00242747	0.0358328	0.0045732	0.758135	0.734732	0.752207	0.666977	0.64179	0.0299674
MAG_AQ_05	0.342569	0.357732	0.372852	0.374504	0.334697	0.277499	0.403685	0.126005	0.129371	0.127092	0.192674	0.141335	0.00476616	0.00396958	0.00311042	0.00479978	0.0809935	0.306062	0.270816	0.286111	0.205808	0.232618	0.22235	0.274041	0.174151	0.430452	0.450993	0.298402	0.431979	0.0221031	0.216087	0.0151571	0.145158	0.329328	0.395342	0.21851	0.0184024	0.252026	0.0492884	0.110809	0.0231952	0.0238085	0.138347	0.270892	0.14938	0.295893	0.281379	0.364215	0.46872
MAG_AQ_06	0.807178	0.815844	0.74918	0.688105	0.817998	0.722538	0.823363	0.00176975	0.00152257	0.00291971	0.00869752	0.00272038	0.00102848	0.00103035	0.000545287	0.00481991	0.0192116	0.0301458	0.0121664	0.0345089	0.233148	0.843965	0.789446	0.800511	0.77447	0.55778	0.581086	0.539738	0.150322	0.466692	0.756418	0.715203	0.738701	0.669184	0.382985	0.540562	0.534674	0.670957	0.578892	0.646541	0.142621	0.129782	0.267876	0.76403	0.748918	0.791633	0.605559	0.391939	0.2864
MAG_AQ_07	0.387354	0.628534	0.321659	0.322198	0.614955	0.384963	0.476699	0.517342	0.591853	0.603228	0.58806	0.647727	0.250264	0.20654	0.214669	0.242094	0.0258993	0.0701074	0.0814699	0.0731128	0.0487726	0.743887	0.743205	0.774782	0.734951	0.318628	0.174196	0.235752	0.0782558	0.616766	0.783552	0.649277	0.747657	0.724179	0.760232	0.720217	0.704166	0.741782	0.0466018	0.196064	0.0540139	0.0708382	0.168158	0.188416	0.192203	0.208712	0.249352	0.142241	0.151148
MAG_AQ_08	0.498891	0.50941	0.428033	0.46772	0.466647	0.360241	0.531167	0.341949	0.421224	0.425428	0.515725	0.537678	0.534321	0.429324	0.379146	0.533081	0.0873913	0.197596	0.149371	0.176957	0.185662	0.833102	0.823163	0.838176	0.779048	0.632299	0.589332	0.640605	0.371105	0.386095	0.60346	0.5095	0.530231	0.608385	0.581722	0.544838	0.550062	0.619604	0.29165	0.555463	0.132546	0.245264	0.331867	0.67092	0.630498	0.713974	0.680355	0.68867	0.497549
MAG_AQ_09	0.167814	0.116437	0.112361	0.0851349	0.0839784	0.0265412	0.226673	0.000325107	0.000238103	8.95429e-05	0.000117478	0.000151408	0.0251725	0.0070037	0.00857472	0.0125159	0.0124755	0.0049194	0.00971701	0.0121089	0.0191291	0.412526	0.227825	0.0713842	0.0938804	0.303232	0.293943	0.121713	0.175531	0.0820043	0.194439	0.200666	0.174294	0.0377674	0.0113345	0.0107494	0.0172107	0.00594745	0.0134309	0.00756443	0.00894491	0.00510665	0.0109485	0.143472	0.190732	0.391034	0.116912	0.0900379	0.00267849
MAG_AQ_10	0.925864	0.925421	0.922745	0.926714	0.925129	0.92188	0.925931	0.881719	0.908976	0.881121	0.900541	0.910672	0.00277512	0.00396863	0.00442132	0.00365906	0.716284	0.748256	0.649787	0.667716	0.818258	0.9156	0.913166	0.90652	0.90943	0.929034	0.925904	0.930367	0.922922	0.928607	0.929638	0.931895	0.932444	0.891781	0.890267	0.891197	0.885664	0.889593	0.877189	0.929724	0.331934	0.453187	0.803323	0.922309	0.925698	0.924291	0.92823	0.926217	0.930458
MAG_AQ_11	0.19603	0.303741	0.108013	0.115288	0.153157	0.0843217	0.279673	0.0289638	0.070784	0.0413216	0.0258679	0.0907444	0.00387926	0.000846583	0.00175207	0.002477	0.00253033	0.0041793	0.00120044	0.00265646	0.0117928	0.080879	0.0605983	0.0532092	0.0731137	0.211364	0.228758	0.301658	0.125402	0.0647522	0.165559	0.124901	0.0783691	0.346568	0.182901	0.212864	0.29854	0.34949	0.0151116	0.162501	0.00963426	0.0175045	0.014662	0.177161	0.0325174	0.193215	0.0759013	0.0489762	0.0541129
MAG_AQ_12	0.0403877	0.0326244	0.122816	0.0639658	0.0240453	0.0293449	0.048363	0.142347	0.115588	0.075346	0.0820424	0.0395869	0.0119414	0.00777576	0.00436604	0.00943371	0.0963034	0.0802133	0.294712	0.240541	0.0327364	0.0895494	0.361934	0.206727	0.304	0.40282	0.397738	0.376809	0.392624	0.0145953	0.0205669	0.0240251	0.0194004	0.0195592	0.0398505	0.0190839	0.0132687	0.0166008	0.0313634	0.0183488	0.0170835	0.0276034	0.0295249	0.256617	0.127999	0.393386	0.188935	0.341175	0.202505
MAG_AQ_13	0.666693	0.737735	0.569707	0.368652	0.615208	0.482238	0.654339	0.198697	0.180158	0.275918	0.252956	0.329576	0.277225	0.244267	0.18141	0.24392	0.0646926	0.171105	0.148003	0.148363	0.154821	0.795561	0.728866	0.788092	0.619316	0.331452	0.343241	0.196725	0.163603	0.633918	0.863452	0.867157	0.869865	0.774396	0.650417	0.689806	0.706803	0.730458	0.785718	0.777206	0.733552	0.746624	0.712329	0.863391	0.849934	0.908272	0.795115	0.865653	0.400442
MAG_AQ_14	0.11576	0.113387	0.0871418	0.0830021	0.100725	0.0633018	0.133013	0.00460844	0.0309941	0.00686511	0.0161713	0.0441157	0.00229929	0.00142214	0.00189515	0.00338202	0.0229958	0.00663818	0.00674649	0.0138692	0.00943231	0.0402684	0.128457	0.0864976	0.0739292	0.379523	0.296351	0.357344	0.263628	0.169377	0.30408	0.217839	0.22843	0.0795895	0.00879837	0.0432694	0.0150562	0.0817116	0.00560544	0.0123643	0.0042876	0.00415985	0.00545013	0.136772	0.161288	0.167239	0.0649373	0.0535536	0.0758978
MAG_AQ_15	0.0295224	0.0237357	0.0196754	0.020278	0.0178993	0.0142395	0.0265969	0.0874254	0.140708	0.174006	0.17167	0.296313	0.00734753	0.00202681	0.00209396	0.0181472	0.0062839	0.00327484	0.00326608	0.00306969	0.00281205	0.0218829	0.0273105	0.0213543	0.0211752	0.538421	0.522574	0.695754	0.297178	0.168622	0.278976	0.240173	0.247761	0.0197508	0.0126286	0.0159046	0.0164318	0.0176185	0.122023	0.0113997	0.00393537	0.00930574	0.00335812	0.199313	0.286261	0.279801	0.249562	0.267247	0.0045918
MAG_AQ_16	0.196947	0.166037	0.283353	0.451893	0.284721	0.255374	0.26129	0.6441	0.688205	0.549315	0.495633	0.405886	0.305964	0.194479	0.258237	0.0540589	0.587094	0.500013	0.324906	0.465286	0.38412	0.166778	0.37136	0.318652	0.565643	0.204254	0.229487	0.318185	0.357556	0.470103	0.223205	0.284576	0.194971	0.533155	0.272807	0.447276	0.385542	0.370188	0.348457	0.494004	0.376605	0.20025	0.365975	0.294771	0.123299	0.187263	0.349321	0.482753	0.0769388
MAG_AR_01	0.305142	0.323922	0.326392	0.339085	0.295145	0.240759	0.3637	0.144131	0.148374	0.140082	0.212382	0.164023	0.00804936	0.00414538	0.00323505	0.004937	0.0748925	0.268024	0.238508	0.245456	0.168798	0.231964	0.216874	0.268699	0.163941	0.692281	0.711907	0.587123	0.695398	0.0399285	0.302691	0.0292614	0.233592	0.296129	0.370446	0.189278	0.0122591	0.22653	0.0512459	0.122702	0.024847	0.0182176	0.154293	0.365368	0.228194	0.384255	0.371573	0.45601	0.453482
MAG_AR_02	0.00507146	0.00321891	0.00220394	0.00337536	0.00332007	0.00202766	0.00393458	0.00189975	0.00239483	0.00246337	0.00222371	0.00225854	0.00198963	0.00134165	0.00100057	0.00200935	0.00212179	0.00263737	0.00146981	0.00172844	0.00227611	0.00458156	0.004185	0.0041041	0.00422834	0.00635033	0.00587353	0.00445928	0.00482801	0.533849	0.396544	0.863381	0.314064	0.00396976	0.00277365	0.00344057	0.00291638	0.0038264	0.00320677	0.00126048	0.00185159	0.00106593	0.00299188	0.00365773	0.0018339	0.00525521	0.00402236	0.00378627	0.00342217
MAG_AR_03	0.361193	0.325666	0.343083	0.322744	0.324524	0.284218	0.385756	0.125552	0.157096	0.193533	0.242766	0.277209	0.23382	0.143729	0.124119	0.0809838	0.0440663	0.180831	0.19148	0.245068	0.165354	0.291553	0.234519	0.278875	0.235906	0.583482	0.551879	0.428648	0.548301	0.26717	0.4591	0.325577	0.416971	0.414995	0.488628	0.350681	0.44109	0.476489	0.394265	0.494816	0.289901	0.184488	0.462968	0.369772	0.347364	0.518218	0.314758	0.45622	0.200181
MAG_AR_04	0.239566	0.29746	0.245404	0.207203	0.154688	0.156557	0.270109	0.0403525	0.0145636	0.0301937	0.04034	0.0178194	0.000403559	0.000300418	0.000152386	0.000347168	0.0254154	0.0809738	0.0760446	0.071063	0.0642241	0.120302	0.0840573	0.0374898	0.0337861	0.417462	0.327745	0.427223	0.298525	0.0107354	0.368636	0.033863	0.272477	0.000374434	0.00108412	0	0.000573185	0.000380965	0.000713655	0.000965309	0.000873139	0.000908982	0.000753345	0.00159363	0.0024661	0.00320483	0.0111147	0.00201401	0.023974
MAG_AR_05	0.0277148	0.0208973	0.114014	0.0418922	0.0153839	0.0100481	0.019174	0.196899	0.185225	0.125771	0.140611	0.0720458	0.0211366	0.0153208	0.0145365	0.0230273	0.144177	0.0625339	0.383433	0.26027	0.014559	0.0258818	0.0340648	0.0333775	0.0978263	0.0512603	0.0628275	0.0677529	0.0609142	0.0089589	0.00941472	0.0120094	0.00872001	0.150379	0.131666	0.194513	0.0388248	0.0964495	0.0183672	0.0192032	0.0164758	0.0140739	0.0194823	0.0372011	0.0274488	0.0453402	0.0319823	0.0770006	0.0111265
MAG_AR_06	0.552473	0.645366	0.588273	0.517034	0.581289	0.503074	0.642849	0.0641854	0.0642987	0.100769	0.153312	0.150396	0.0118355	0.0111929	0.124488	0.0100727	0.0823906	0.378062	0.368157	0.383977	0.265487	0.367109	0.324607	0.372717	0.282463	0.698142	0.720243	0.553244	0.590867	0.182383	0.610349	0.427761	0.527271	0.433584	0.487862	0.332892	0.342741	0.462938	0.0322805	0.12888	0.0198522	0.0647454	0.167632	0.246828	0.152255	0.313842	0.227856	0.248406	0.44747
MAG_AR_07	0.132931	0.0868614	0.127825	0.12572	0.0689157	0.046662	0.118601	0.0265226	0.0508326	0.056208	0.100219	0.150945	0.06971	0.00162144	0.013191	0.0879972	0.00879602	0.0188906	0.0145107	0.0148463	0.0342395	0.220243	0.113582	0.16087	0.262851	0.370823	0.363817	0.40404	0.299326	0.117277	0.175541	0.110755	0.231387	0.414595	0.550583	0.441342	0.50971	0.325307	0.418973	0.607049	0.0767727	0.171898	0.448906	0.333509	0.367603	0.4426	0.323077	0.522885	0.148323
MAG_AR_08	0.0532764	0.0250128	0.123955	0.117038	0.0405056	0.0495219	0.0351369	0.00691602	0.00863032	0.00327616	0.0042279	0.0042241	0.00105988	0.00204723	0.004214	0.00749565	0.00841157	0.0609469	0.0198362	0.0436326	0.0293323	0.016911	0.205014	0.131197	0.143939	0.058373	0.235125	0.321406	0.0391791	0.0306251	0.013091	0.0570383	0.00714305	0.00468772	0.00847863	0.00636125	0.00292468	0.00442738	0.0567785	0.0673191	0.0360619	0.0670106	0.047107	0.00764862	0.0111277	0.00944146	0.00861212	0.0144156	0.0241684
MAG_AR_09	0.289695	0.266942	0.235645	0.22998	0.260356	0.183814	0.296553	0.00234868	0.0317579	0.00556201	0.0103361	0.0521708	0.00615181	0.0055935	0.00646377	0.00746293	0.0413789	0.0105486	0.0044527	0.0235048	0.0277681	0.0138379	0.0407122	0.0266287	0.0233216	0.338412	0.24937	0.317695	0.180773	0.260493	0.411029	0.344029	0.349285	0.236339	0.0208423	0.147733	0.0475389	0.24135	0.00405615	0.0187963	0.0048802	0.00495866	0.005092	0.301326	0.349102	0.3529	0.16618	0.121539	0.110551
MAG_AR_10	0.174494	0.243068	0.0913887	0.0970801	0.135808	0.0740524	0.226429	0.0416943	0.0818247	0.0575793	0.0373604	0.1158	0.00600294	0.00525022	0.00337864	0.00733859	0.00356552	0.00631113	0.00695951	0.00555587	0.0128485	0.0812947	0.0663777	0.0670047	0.0714377	0.197554	0.207325	0.277934	0.124167	0.0968779	0.253676	0.191046	0.129657	0.296802	0.141753	0.174718	0.255444	0.303408	0.0212347	0.170172	0.0125498	0.0222516	0.0227663	0.225932	0.0617175	0.259171	0.106567	0.0818396	0.0652113
MAG_AR_12	0.936771	0.899077	0.937091	0.935608	0.932387	0.927664	0.920116	0.622457	0.699017	0.37825	0.428961	0.433453	0.894017	0.884871	0.867573	0.90518	0.948082	0.982113	0.979616	0.974651	0.95537	0.843753	0.860379	0.895948	0.865874	0.923634	0.944172	0.956059	0.940946	0.667832	0.893955	0.679567	0.86441	0.25261	0.402502	0.168715	0.199731	0.231115	0.94845	0.954763	0.949552	0.932012	0.960875	0.940033	0.925378	0.956167	0.956803	0.958951	0.958001
MAG_AR_13	0.25697	0.393402	0.166004	0.0861329	0.190209	0.0839057	0.148119	0.0716776	0.0537512	0.133036	0.0349487	0.133823	0.00658528	0.00362607	0.00210099	0.0085414	0.0056377	0.00802503	0.00634763	0.0134988	0.0338274	0.191705	0.158938	0.120423	0.0726735	0.0739298	0.12539	0.318975	0.0430739	0.0683949	0.231689	0.230121	0.0929983	0.0404343	0.00999024	0.0290304	0.0118229	0.0290408	0.00928279	0.2689	0.0191024	0.0608943	0.019037	0.0730196	0.0230306	0.105665	0.0775024	0.0275316	0.00914812
MAG_AR_14	0.381689	0.182716	0.375444	0.564175	0.282838	0.268071	0.236001	0.00564802	0.00522079	0.00476454	0.00461637	0.00513483	0.000727055	0.000634893	0.000168115	0.000636088	0.502566	0.258014	0.401167	0.33452	0.324782	0.133135	0.343197	0.3644	0.338446	0.816334	0.738539	0.65115	0.817813	0.151296	0.103573	0.543252	0.128613	0.0348454	0.349133	0.0129367	0.0076015	0.0127732	0.25661	0.142138	0.043051	0.0849499	0.149811	0.198251	0.136915	0.177962	0.254456	0.320339	0.00983692
MAG_AR_15	0.0131452	0.0135518	0.00903628	0.0110729	0.0117704	0.00990489	0.0152709	0.00420329	0.00886025	0.00532473	0.0101742	0.0106996	0.14962	0.0923478	0.0430389	0.142203	0.00236828	0.00172962	0.0018206	0.00124611	0.00204855	0.339275	0.219253	0.240209	0.384364	0.01188	0.00941783	0.0110879	0.0100386	0.186211	0.312905	0.279807	0.244042	0.590826	0.388588	0.540616	0.443502	0.589911	0.133897	0.25498	0.192384	0.189513	0.199007	0.519254	0.519852	0.720245	0.243539	0.339447	0.00746069
MAG_AR_16	0.35423	0.1074	0.260047	0.305977	0.234268	0.134702	0.381063	0.0804968	0.0963156	0.0381435	0.0356103	0.0325796	0.498998	0.120114	0.141318	0.123625	0.282311	0.158701	0.267969	0.224066	0.196857	0.117935	0.614609	0.324709	0.430223	0.0522011	0.0663617	0.0526697	0.112551	0.271174	0.0696358	0.147817	0.135223	0.291424	0.13533	0.24333	0.215737	0.290572	0.0233371	0.0385203	0.0446075	0.0115054	0.0149854	0.0131183	0.00656469	0.0111976	0.0258106	0.0270999	0.0353724
MAG_AR_17	0.377605	0.608337	0.301427	0.301214	0.600868	0.359934	0.451155	0.542774	0.619824	0.634417	0.614329	0.675201	0.259019	0.212551	0.223823	0.251052	0.0193781	0.0661842	0.0731733	0.0651573	0.0418689	0.743953	0.752819	0.783133	0.742548	0.226025	0.119019	0.199683	0.0504484	0.623065	0.80366	0.655171	0.763036	0.708766	0.748036	0.70562	0.688669	0.729636	0.0420527	0.20179	0.0493782	0.0605105	0.174567	0.209068	0.210225	0.210212	0.256557	0.155808	0.139409
MAG_AR_18	0.492696	0.451527	0.391054	0.341661	0.435112	0.372882	0.458769	0.0780466	0.150024	0.055081	0.057818	0.320446	0.308909	0.214756	0.0601262	0.261726	0.0838255	0.0971674	0.0665064	0.0767322	0.186543	0.902636	0.838809	0.864611	0.853868	0.529077	0.584806	0.660316	0.356307	0.365633	0.691765	0.405459	0.642011	0.559991	0.493444	0.525521	0.489139	0.565607	0.45612	0.106518	0.0233391	0.0783755	0.0214717	0.818827	0.834052	0.856616	0.803363	0.802234	0.622908
MAG_AR_19	0.0784689	0.0526807	0.054624	0.0524727	0.0444309	0.0429587	0.0841419	0.0715975	0.365346	0.130487	0.480085	0.478969	0	0	0	0	0	0	0.000435251	0	0	0.0414944	0.0171643	0.00757363	0.0079346	0.495456	0.372441	0.426661	0.418125	0.0962568	0.246665	0.315972	0.266077	0.00125142	0.00125303	0.000379135	0.00117244	0	0.0198414	0.246643	0.00122127	0.0436416	0.0527009	0.539102	0.593525	0.499818	0.589946	0.605264	0.0661742
MAG_AR_20	0.0525536	0.0370908	0.123547	0.0658194	0.02609	0.0265001	0.05256	0.161491	0.140367	0.0987555	0.105123	0.0502083	0.00838319	0.00454386	0.00267016	0.0069209	0.112424	0.0913497	0.310643	0.265479	0.0407974	0.104982	0.375915	0.232935	0.327119	0.410838	0.401998	0.38328	0.402172	0.0126069	0.0175579	0.0109991	0.0165501	0.0229044	0.0490106	0.0242839	0.0150909	0.0204038	0.0324668	0.0181996	0.0193577	0.0241179	0.0297813	0.265368	0.125217	0.40277	0.188178	0.347687	0.208493
MAG_AR_21	0.103083	0.0458376	0.0536745	0.13185	0.0571685	0.0462529	0.0863358	0.0772924	0.0960991	0.0605075	0.0619371	0.0461193	0.0156035	0.00599419	0.0254106	0.0279416	0.0511624	0.0148196	0.0283529	0.0181319	0.021418	0.0769547	0.238859	0.184076	0.296837	0.0420149	0.0623937	0.083622	0.0598089	0.288281	0.230503	0.478801	0.222046	0.034235	0.04086	0.0521656	0.0337336	0.0371443	0.0250874	0.020379	0.0218598	0.00676249	0.0220091	0.104216	0.0603463	0.11039	0.10589	0.154078	0.0360864
MAG_AR_22	0.510117	0.511704	0.432309	0.473276	0.468227	0.3563	0.540016	0.324149	0.404353	0.402911	0.503265	0.525874	0.677781	0.597719	0.555181	0.678154	0.0791984	0.199999	0.143822	0.183684	0.179726	0.687425	0.66526	0.687608	0.585338	0.625704	0.585448	0.631724	0.347825	0.365418	0.587584	0.480327	0.511903	0.66963	0.638366	0.60224	0.604109	0.672312	0.291836	0.559263	0.115028	0.240248	0.322428	0.552313	0.49916	0.624577	0.559656	0.577705	0.492001
MAG_AR_23	0.434692	0.445561	0.377899	0.401315	0.424317	0.346793	0.443551	0.145236	0.164223	0.193746	0.177449	0.180939	0.25199	0.294626	0.183976	0.197508	0.054751	0.147645	0.127286	0.15001	0.12102	0.294268	0.211505	0.245774	0.153695	0.4581	0.489836	0.488677	0.437383	0.17222	0.439165	0.27866	0.433268	0.385967	0.445124	0.341125	0.403667	0.37294	0.196913	0.223118	0.123205	0.118293	0.226372	0.451084	0.292173	0.420646	0.429685	0.495011	0.176963
MAG_AT_01	0.578537	0.480048	0.467355	0.500315	0.348105	0.278062	0.632414	0.0195071	0.0079989	0.0137741	0.00336081	0.00457602	0.000667345	0.00128885	0.00138586	0.00154688	0.00805491	0.0102329	0.0131446	0.0104377	0.0365958	0.0054919	0.00811855	0.0068538	0.0057843	0.853073	0.903315	0.896359	0.906002	0.00629769	0.00349324	0.00275278	0.00411816	0.0020928	0.0879722	0.00324559	0.00199729	0.00164494	0.00337032	0.00172432	0.00243675	0.000585417	0.00171864	0.01781	0.0145896	0.0502798	0.178962	0.0430414	0.393629
MAG_AT_02	0.235833	0.27689	0.186851	0.163511	0.197112	0.141826	0.457258	0.0744557	0.0587977	0.0435807	0.0724465	0.10118	0.000651063	0.000193967	0	0.000952792	0.0192625	0.0333445	0.0530105	0.044097	0.0703212	0.236339	0.188363	0.238813	0.105208	0.369524	0.435792	0.368231	0.338579	0.00806221	0.0269778	0.0170445	0.040921	0.0193914	0.281265	0.00690334	0.00689488	0.00576214	0.00924768	0.0038188	0.00274592	0.00234279	0.00238335	0.354525	0.278712	0.342838	0.326884	0.320107	0.347935
MAG_AT_03	0.00618483	0.00391309	0.00831178	0.00940294	0.00926185	0.00597533	0.00833631	0.00318966	0.00352708	0.000915504	0.00177956	0.00051244	0.000253409	0.000259932	0.00042475	0.000728641	0.00532124	0.0090511	0.00673129	0.00662667	0.00334958	0.00751191	0.016208	0.0193458	0.0162056	0.00543785	0.00779188	0.00937533	0.00810294	0.00243057	0.0037043	0.00194447	0.004348	0.00120387	0.00252231	0.000256247	0.00171604	0.0016941	0.00305486	0.00336122	0.00352658	0.00485941	0.00383698	0.00324473	0.00100482	0.00384403	0.00149139	0.00472062	0.0409198
MAG_AT_04	0.0227387	0.0122882	0.0676747	0.0595737	0.0161506	0.0156127	0.0116957	0.00105866	0.00241616	0.000903835	0.000457995	0.00093658	0.0016256	0.00178496	0.00277341	0.0030806	0.00558671	0.0216652	0.00726232	0.0179306	0.00868144	0.0167497	0.214067	0.128921	0.145182	0.108846	0.280932	0.357667	0.095248	0.0233998	0.0104999	0.0447272	0.00636717	0.0322257	0.0504546	0.0141589	0.00238128	0.0125161	0.041632	0.0483695	0.0198825	0.0417716	0.0347888	0.00400779	0.0083898	0.00665995	0.00511444	0.0106843	0.00855606
MAG_AT_05	0.124725	0.0383115	0.0855028	0.137968	0.0576415	0.0523145	0.507418	0.02993	0.0268	0.0262192	0.0272726	0.0253533	0.043744	0.0254103	0.0151804	0.0356146	0.0410082	0.0382615	0.0390136	0.0484953	0.0448117	0.0746001	0.118725	0.118368	0.078507	0.461358	0.759708	0.533026	0.632121	0.0537453	0.0778587	0.0683232	0.0609044	0.0533094	0.085668	0.0304372	0.0486503	0.0414613	0.035504	0.0267009	0.0228118	0.0226627	0.0239118	0.0388208	0.0326666	0.0363599	0.0601642	0.0375784	0.0229675
MAG_AT_06	0.0986519	0.109616	0.0242728	0.0346064	0.0340941	0.0150476	0.129771	0.010921	0.0124854	0.0106619	0.00781012	0.00830358	0.00329233	0.00182213	0.000981779	0.00302389	0.0176337	0.0136622	0.00810692	0.00790219	0.0301154	0.256122	0.0650945	0.0743926	0.041758	0.519512	0.492466	0.598576	0.393151	0.00405209	0.00963218	0.00696016	0.01171	0.0686293	0.0152196	0.0505079	0.00524967	0.0216698	0.00249309	0.00205885	0.0020085	0.00176293	0.00229514	0.378307	0.201174	0.0977884	0.260628	0.0955627	0.189645
MAG_AT_07	0.532687	0.287169	0.245159	0.292643	0.21996	0.140516	0.519727	0.0531747	0.0772079	0.0191979	0.022104	0.0491662	0.019303	0.0130226	0.011066	0.133969	0.0810861	0.0580706	0.0627356	0.0550514	0.167845	0.0823472	0.163124	0.176444	0.0663924	0.874354	0.927253	0.954749	0.909418	0.0613009	0.0643144	0.0587742	0.0360093	0.0917176	0.356174	0.0499468	0.0282421	0.0280291	0.0313706	0.0217586	0.0183073	0.0136356	0.0152756	0.124547	0.267257	0.433689	0.191551	0.291936	0.204934
MAG_AT_09	0.150814	0.106819	0.146835	0.1429	0.0980175	0.0626342	0.149172	0.0424769	0.0648141	0.0674993	0.115848	0.165039	0.0720265	0.00310989	0.0122084	0.0993746	0.0102467	0.0251709	0.0211434	0.0184877	0.0479167	0.213079	0.115624	0.159239	0.24918	0.368598	0.365388	0.409299	0.303618	0.0950012	0.161122	0.0957139	0.19825	0.422479	0.558758	0.454219	0.529354	0.354861	0.41385	0.609564	0.0800156	0.17869	0.455265	0.361262	0.392626	0.460772	0.344666	0.546307	0.14974
MAG_AT_10	0.109864	0.0340141	0.0886369	0.0855452	0.0473064	0.0358324	0.0892875	0.00323618	0.00381919	0.00242551	0.00338227	0.00232385	0.00182486	0.00142378	0.00110542	0.00138958	0.0248321	0.0221547	0.0221165	0.0349631	0.0515732	0.154459	0.206634	0.205531	0.117394	0.491448	0.685103	0.703864	0.616968	0.0920256	0.307562	0.187693	0.19996	0.00404954	0.00645884	0.00951455	0.00459998	0.0114786	0.0543514	0.0238457	0.01414	0.0273302	0.0375981	0.0297049	0.0200326	0.0275232	0.0288934	0.0268519	0.230958
MAG_AT_11	0.0400908	0.038459	0.0228232	0.0230538	0.0233408	0.0150214	0.0324749	0.00988929	0.0101472	0.0109141	0.00829247	0.0080385	0.00879538	0.0085222	0.00857016	0.00885272	0.00456537	0.00169659	0.00154292	0.00396973	0.00196059	0.0363748	0.0280065	0.023572	0.0166216	0.428856	0.417908	0.358901	0.342716	0.00575612	0.0178737	0.0102891	0.0213286	0.0144496	0.0130923	0.0105129	0.00692451	0.012501	0.00447357	0.00580652	0.00262663	0.00250019	0.0037499	0.187707	0.0586251	0.0499465	0.117943	0.0607619	0.135942
MAG_AT_12	0.990586	0.992221	0.986024	0.986708	0.988641	0.976857	0.991336	0.976426	0.985902	0.989117	0.990637	0.990927	0.987692	0.98654	0.979932	0.987439	0.253307	0.356919	0.317917	0.576944	0.763024	0.992812	0.984249	0.97907	0.970065	0.982264	0.981573	0.974718	0.972948	0.984638	0.990277	0.993561	0.989052	0.978957	0.977487	0.978721	0.979293	0.97908	0.988306	0.988722	0.988739	0.988772	0.988291	0.980548	0.979747	0.98245	0.981231	0.981164	0.0050404
MAG_AT_13	0.352541	0.259521	0.25604	0.109145	0.0929001	0.0625758	0.255248	0.0144534	0.117834	0.00257061	0.00810181	0.00540111	0.00452667	0.00257065	0.00487625	0.00739564	0.047663	0.044869	0.0530406	0.0332472	0.0381028	0.0658727	0.133217	0.294481	0.115461	0.081129	0.209891	0.270283	0.0691941	0.0315187	0.044676	0.0193638	0.0225188	0.0451011	0.227737	0.0415193	0.0598717	0.0731173	0.0229458	0.01753	0.0232666	0.00178547	0.00769605	0.0424993	0.0193756	0.193345	0.0634279	0.094388	0.0665711
MAG_AT_14	0.440945	0.088325	0.306957	0.130501	0.139009	0.0997101	0.206264	0.169787	0.114599	0.0502761	0.112044	0.0462189	0.119938	0.0448334	0.125537	0.269189	0.407546	0.388726	0.418771	0.295645	0.314841	0.111628	0.356068	0.644994	0.627119	0.205463	0.385128	0.283589	0.354534	0.120505	0.0625668	0.161194	0.0908797	0.0702878	0.130657	0.0479563	0.121525	0.100886	0.260535	0.210998	0.345808	0.169647	0.338259	0.0854885	0.0369291	0.136048	0.285144	0.216185	0.0101445
MAG_AT_15	0.420439	0.476785	0.163131	0.197775	0.185609	0.0775478	0.523276	0.0498025	0.129315	0.028305	0.0796232	0.125831	0.0122532	0.00987086	0.00767102	0.0120135	0.0895586	0.0327342	0.0339793	0.0511024	0.082766	0.136459	0.0537878	0.0667109	0.0381816	0.499299	0.442788	0.528643	0.427495	0.041718	0.165853	0.0456315	0.289731	0.160929	0.103433	0.205542	0.0197516	0.0803457	0.0125117	0.0124504	0.010485	0.012451	0.0125093	0.212833	0.103961	0.100959	0.170949	0.124568	0.130897
MAG_AU_01	0.636919	0.681356	0.549981	0.678238	0.629996	0.498309	0.761697	0.0738314	0.0809698	0.0136723	0.0279177	0.0332098	0.0526674	0.0590377	0.120852	0.126536	0.0810401	0.116375	0.107077	0.0781964	0.0383408	0.0494291	0.103794	0.182274	0.153011	0.18283	0.229151	0.223785	0.201149	0.0341219	0.0763464	0.0182817	0.0662107	0.17852	0.486726	0.381928	0.0862182	0.216683	0.0944093	0.0794917	0.0576663	0.0344374	0.102471	0.450035	0.435704	0.630281	0.628121	0.709629	0.815598
MAG_AU_02	0.286259	0.303797	0.361543	0.461826	0.288845	0.303959	0.738282	0.00119999	0.237073	0.00140647	0.00113945	0.00185506	0.000112303	0.000118688	0.000112679	0.000390194	0.16334	0.197264	0.169543	0.133505	0.27985	0.297477	0.204807	0.0590752	0.10621	0.403816	0.387859	0.279718	0.285052	0.00837152	0.0220771	0.00604597	0.0379059	0.00035071	0.000677138	0.000223738	0.000241957	0.000335404	0.000112545	0.000123201	2.25074e-05	2.70491e-05	0.000112303	0.000694652	0.000680911	0.00117165	0.0206587	0.00200992	0.0666422
MAG_AU_03	0.376509	0.384041	0.397349	0.406546	0.361545	0.306949	0.431614	0.139226	0.138049	0.140226	0.20765	0.148976	0.00453497	0.00356317	0.0022522	0.00240547	0.10574	0.345379	0.314301	0.323333	0.241697	0.226223	0.212956	0.270506	0.168818	0.39612	0.43848	0.274514	0.406701	0.0322016	0.22219	0.0215119	0.163927	0.36297	0.426803	0.228734	0.0177769	0.284344	0.0453486	0.114812	0.0183925	0.0196392	0.134246	0.284111	0.157203	0.311807	0.293501	0.386559	0.459325
MAG_AU_05	0.228294	0.256651	0.176829	0.152558	0.183959	0.132739	0.420684	0.257665	0.196238	0.144255	0.243086	0.316464	0.00185007	8.04754e-05	0	0.000379466	0.0207574	0.0301783	0.0502701	0.0428094	0.0594199	0.241308	0.198017	0.242756	0.109507	0.34242	0.404717	0.332337	0.316839	0.0105111	0.0244466	0.0189025	0.0442922	0.0235783	0.292324	0.00944591	0.00823224	0.007112	0.00578493	0.00178487	0.00211362	0.000837884	0.00385119	0.673802	0.579857	0.665936	0.646557	0.650938	0.286853
MAG_AU_06	0.146029	0.203496	0.0984761	0.0903562	0.128313	0.0754476	0.191713	0.0412753	0.0511461	0.0529431	0.0446604	0.0785773	0.0462881	0.0438312	0.0368924	0.0341202	0.00919416	0.030493	0.0353055	0.0254624	0.0294531	0.108853	0.0739544	0.0810205	0.0728215	0.225467	0.226522	0.284842	0.126025	0.0707802	0.212405	0.150589	0.139275	0.301118	0.160857	0.172851	0.250908	0.301336	0.0554053	0.148245	0.040264	0.0428266	0.068635	0.19736	0.0622586	0.210272	0.115156	0.10261	0.101003
MAG_AU_07	0.00829874	0.00773573	0.00857567	0.00911051	0.00893933	0.00413881	0.0112345	0.00207572	0.00166993	0.000335122	0.000594343	0.000554624	0.00119568	0.000254644	0.000163869	0.00118559	0.00328637	0.00281597	0.00279038	0.00284434	0.00281629	0.0124097	0.0119615	0.00959003	0.00771645	0.424136	0.408238	0.342615	0.335704	0.00660393	0.00885122	0.0109267	0.00780988	0.00314386	0.00303021	0.00204265	0.00225107	0.00314777	0.0049367	0.00247896	0.00193456	0.00165393	0.00214834	0.496756	0.177549	0.122618	0.34595	0.147353	0.112292
MAG_AU_08	0.0732993	0.0822692	0.0126747	0.0208379	0.0248992	0.00696984	0.111806	0.00302721	0.00311977	0.00167282	0.00250609	0.00177334	0.000102442	0	0	0	0.0143706	0.0104569	0.0041133	0.00519941	0.0225122	0.256337	0.0480328	0.0678778	0.0335149	0.295941	0.272302	0.379471	0.201839	0.00111236	0.00215898	0.00222862	0.00487523	0.0728928	0.0127186	0.0462405	0.00197679	0.0224358	0.00067552	0.000406686	0	0.000352685	0.000248711	0.373197	0.181065	0.0811565	0.23747	0.0730646	0.178205
MAG_AU_09	0.307447	0.286872	0.252831	0.247464	0.27307	0.192237	0.326842	0.00249041	0.0411722	0.00405325	0.0165743	0.0692533	0.00068916	0.00039657	0.000148018	0.000602356	0.0452875	0.0113729	0.00574746	0.0205695	0.0266343	0.00837096	0.0338835	0.0276572	0.0245091	0.344712	0.244733	0.319284	0.178069	0.266107	0.434925	0.362396	0.358154	0.257979	0.022714	0.161036	0.0481852	0.263803	0	0.0146892	2.7372e-05	2.99215e-05	0.000345415	0.320146	0.366161	0.371561	0.174502	0.129538	0.112549
MAG_AU_10	0.123345	0.153177	0.122655	0.0993289	0.0578846	0.0677294	0.126337	0.0353825	0.0183081	0.0273338	0.0408689	0.0148602	0.000121165	9.49674e-05	7.26992e-05	0.000170941	0.00609355	0.0245868	0.02951	0.0246389	0.0257925	0.0942176	0.0750506	0.0337351	0.0324887	0.291288	0.215191	0.293719	0.202287	0.00585378	0.22572	0.0140444	0.165857	0.000183385	0.000210238	0.000113961	0.000157187	0.000399596	0.00012706	0.000182075	0.000142779	0.000132299	0.000144743	0.0037469	0.00558903	0.00759748	0.00826422	0.000416223	0.0219579
MAG_AU_11	0.0926342	0.0252625	0.07174	0.0659806	0.0397129	0.0291399	0.0794759	0.000706614	0.00119557	0.000440934	0.000510436	0.000615599	0.00053687	0	0	0.000147967	0.0286959	0.0312127	0.02558	0.0346918	0.0522636	0.13197	0.189053	0.174624	0.112173	0.47075	0.681999	0.700625	0.614899	0.0857782	0.250843	0.181702	0.167066	0.00235873	0.00355549	0.00659393	0.00300394	0.0140029	0.043115	0.0201943	0.0105029	0.0240968	0.0316022	0.0284733	0.0150359	0.0189734	0.0247494	0.0198878	0.404929
MAG_AU_12	0.794475	0.802346	0.734663	0.661146	0.802976	0.696296	0.812483	0.000579449	0.00052958	0.000697546	0.00258465	0.00043294	0.000316661	0	0.000101475	0.000285471	0.0185558	0.0251305	0.0131601	0.0330482	0.209692	0.863752	0.81336	0.823667	0.795942	0.590598	0.604847	0.563218	0.159009	0.503688	0.780588	0.746361	0.765793	0.682202	0.382682	0.553264	0.547191	0.687098	0.591059	0.666314	0.142915	0.121237	0.252804	0.766467	0.745554	0.78981	0.586714	0.375331	0.278616
MAG_AU_13	0.143173	0.0850489	0.0804109	0.11354	0.0810999	0.0469372	0.192884	0.00762586	0.0126365	0.00390208	0.00556284	0.00472044	0.00161854	0.00135409	0.0015949	0.00271453	0.0223789	0.033375	0.0450737	0.0305468	0.0394212	0.274644	0.18837	0.333352	0.0644123	0.671369	0.695027	0.660858	0.593032	0.00624252	0.00908426	0.00619489	0.0306913	0.0145904	0.0531085	0.00864524	0.0056819	0.00609444	0.001715	0.000742837	0.000609414	0	0.000156446	0.0210027	0.0131825	0.0147997	0.0248351	0.0185371	0.0977883
MAG_AU_14	0.205104	0.214589	0.151737	0.124525	0.192572	0.0920779	0.23751	0.00149182	0.00115959	0.000681773	0.000951125	0.000763091	0.000702693	0.000222018	0.000222763	0.00052664	0.00671475	0.00379464	0.0051283	0.00375142	0.0137856	0.348324	0.171581	0.240692	0.0951713	0.184095	0.229496	0.0929363	0.0828099	0.00181091	0.177647	0.00455486	0.110527	0.0108296	0.00117201	0.00145985	0	0.000381119	0.000581419	0.000383188	0.000156966	4.98582e-05	0.000303877	0.23499	0.0891735	0.142492	0.136001	0.214277	0.109102
MAG_AU_15	0.334106	0.212851	0.0828705	0.146454	0.0934825	0.0307176	0.526045	0.0155561	0.000582836	0.000880484	0.000923401	0.000761425	0.000790497	0.00317818	0.00712386	0.00704962	0.120343	0.0386184	0.0345245	0.0331411	0.065315	0.0858781	0.0322407	0.034595	0.0290461	0.328193	0.321447	0.449021	0.256766	0.0156761	0.188033	0.0331012	0.325821	0.0416451	0.102429	0.0371229	0.00140561	0.0529392	0.000699126	0.00133734	0.00127781	0.00140656	0.00120167	0.0301089	0.0249505	0.0210741	0.0425777	0.0312135	0.418805
MAG_AU_16	0.137394	0.0938076	0.132599	0.134578	0.0831034	0.0491738	0.131909	0.0433533	0.0640984	0.0669731	0.119573	0.163749	0.0804852	0.00278865	0.0116332	0.0997077	0.00759286	0.0177772	0.0183677	0.0183828	0.03764	0.225754	0.122075	0.168543	0.262294	0.400718	0.386352	0.435906	0.316233	0.117141	0.179629	0.116108	0.223268	0.406586	0.549102	0.443888	0.516225	0.327993	0.435443	0.636869	0.0818129	0.187119	0.472128	0.415789	0.450674	0.517516	0.402361	0.595348	0.139068
MAG_AU_17	0.353925	0.450917	0.152524	0.123943	0.24927	0.133912	0.306328	0.0548856	0.147564	0.22217	0.0716386	0.227734	0.0835306	0.0809857	0.0436708	0.0904318	0.00392198	0.0101798	0.00633265	0.00999327	0.0201751	0.249059	0.155625	0.181113	0.124581	0.220288	0.238704	0.421082	0.128086	0.158947	0.424008	0.328602	0.295457	0.342061	0.042752	0.243816	0.111633	0.225741	0.0450846	0.098011	0.0384066	0.062441	0.067719	0.477649	0.18263	0.35134	0.293492	0.19328	0.0651985
MAG_AU_18	0.411623	0.359996	0.293406	0.365217	0.330743	0.229174	0.467521	0.14473	0.11895	0.0545943	0.0995517	0.110297	0.00205348	0.00167199	0.00103288	0.00169074	0.043652	0.0461622	0.0441839	0.0539576	0.116096	0.29265	0.25203	0.295767	0.209833	0.511486	0.57052	0.651377	0.569869	0.0378564	0.0987192	0.031896	0.274121	0.124786	0.263768	0.137473	0.0100236	0.0108184	0.00292818	0.00236938	0.00258759	0.00215562	0.00235181	0.216622	0.203859	0.0881469	0.35065	0.277419	0.107543
MAG_AU_19	0.0207663	0.0173306	0.0131726	0.0133161	0.0136428	0.0102716	0.0198994	0.126846	0.202001	0.253608	0.249983	0.397566	0.00733143	0.0050421	0.00458782	0.0148548	0.004232	0.00293642	0.00128984	0.00224847	0.00213554	0.0108466	0.0145422	0.0120506	0.0129964	0.658734	0.647009	0.819404	0.378588	0.237049	0.384511	0.329876	0.346855	0.00859438	0.00528122	0.00690665	0.00683813	0.00820633	0.263255	0.0217701	0.00525662	0.0231721	0.00375834	0.281155	0.393001	0.385652	0.324799	0.365115	0.00175926
[truncated: 32 more columns]

## Sheet: Coverage
MAG	AB1	AB15	AB2	AB3	AB5	AB6	AB8	AC1	AC15	AC2	AC5	AC8	AD1	AD2	AD5	AD8	AE1	AE15	AE2	AE5	AE8	AF1	AF2	AF5	AF8	AG1	AG2	AG5	AG8	AH1	AH15	AH2	AH8	AI1	AI15	AI2	AI5	AI8	AJ1	AJ15	AJ2	AJ5	AJ8	AK1	AK15	AK2	AK5	AK8	AM15
MAG_AB_01	5.15576	2.00492	1.62925	2.8631	2.00331	0.726991	7.56169	0.0389252	0.0201012	0.0428122	0.0294566	0.0250605	0.016432	0.00429566	0.00315529	0.00881992	0.253789	0.55124	0.808909	0.454491	0.615508	0.233354	0.138652	0.280406	0.0499533	1.99106	2.88494	2.11269	1.10075	0.0155064	0.0402687	0.0129057	0.0500346	0.0140103	0.0563189	0.00619794	0.0055883	0.0099883	0.0165137	0.0113989	0.00523612	0.0090293	0.00924734	0.015357	0.0125242	0.0356805	0.100266	0.0288917	0.452778
MAG_AB_02	50.3767	16.2762	7.0056	4.51836	1.81413	0.954557	34.2156	0.398395	0.437068	0.040697	0.0645089	0.0641508	0.00198849	0.000878154	0.00443898	0.0092713	0.228973	0.190632	0.362535	0.149811	0.186309	0.0348565	0.178242	0.458664	0.403812	2.96647	7.00945	11.9819	2.42897	0.0397358	0.0443106	0.023613	0.0238558	0.0277332	3.45601	0.0205355	0.0222327	0.0294561	0.195399	0.0438718	0.216414	0.01404	0.0405513	0.0392018	0.0288547	0.0876224	0.486444	0.243995	1.83172
MAG_AB_03	11.5788	12.9222	13.602	14.4246	10.1036	6.38792	19.0396	0.205913	0.203015	0.210843	0.407911	0.242438	0.00507712	0.00281935	0.00333321	0.00474515	1.01824	8.38921	6.6964	7.18198	3.51708	0.939995	0.743127	1.325	0.422076	1.90413	2.63304	0.823549	2.18009	0.0274821	0.396231	0.0363711	0.242819	1.14648	2.1499	0.450789	0.0254595	0.669394	0.0496166	0.151617	0.0231069	0.0273749	0.198829	1.05079	0.321032	1.36976	1.31253	2.64171	2.22233
MAG_AB_04	19.253	9.60194	17.3266	18.8375	7.36488	3.81313	18.0217	0.090958	0.144996	0.17109	0.422685	1.00425	0.119754	0.0512707	0.0492231	0.168225	0.383756	1.09586	0.834374	0.981794	2.45084	0.685467	0.290041	0.409891	0.873633	1.1629	1.1661	1.57925	0.707623	0.160854	0.331355	0.200429	0.507569	1.43514	3.81129	1.7411	2.86946	0.895552	1.24873	4.16154	0.282659	0.337714	1.63364	0.947234	1.30303	3.6042	1.07869	4.42921	0.377906
MAG_AB_05	1.31644	1.39245	0.974291	0.763236	1.26983	0.527345	1.69737	0	0.000143744	0.000142306	0.000118828	0	0.00027503	0	0	0	0.0195358	0.00804448	0.0199726	0.0100022	0.0714547	0.620506	0.235654	0.353562	0.121537	0.300388	0.397199	0.154238	0.124747	0.00280442	0.267014	0.0057086	0.168307	0.0178277	0.00515608	0.00309631	0.00337212	0.00449747	0	0	0.000213482	0	0.000205326	0.449487	0.125029	0.226794	0.251077	0.390115	0.163504
MAG_AB_06	116.062	28.9587	31.9496	30.1801	4.01573	2.83232	104.637	0.501867	0.329399	0.0711261	0.0923635	0.0654602	0.0697251	0.042518	0.021399	0.0857506	0.23998	0.41722	0.726177	0.310729	0.312492	0.17871	0.299349	0.623271	0.476915	0.677563	2.7886	2.08355	0.477846	0.191806	0.0793118	0.0788703	0.0862161	0.166537	1.02967	0.218709	0.112717	0.110529	0.250975	0.148649	0.146941	0.0417578	0.116505	0.182079	0.120372	0.359499	1.52299	0.495172	2.06403
MAG_AB_07	0.427782	0.013864	0.210648	0.513254	0.0769838	0.0922556	7.4529	0.000619417	0.000164591	0	0.000289685	0.000329181	0.0260231	0.00772617	0.00270982	0.0259114	0.0256583	0.0148855	0.0145981	0.0245372	0.0250444	0.0373315	0.0953981	0.0990945	0.0615484	0.74136	3.7653	1.136	1.59305	0.0256468	0.0452235	0.0567441	0.0296773	0.0241877	0.0574766	0.00674822	0.00790544	0.00295549	0.000329181	0.000261556	0.00026982	0.000153441	0	0.00240749	0.00219014	0.00404196	0.104931	0.00374359	0
MAG_AB_08	6.48834	5.10779	3.11845	5.61575	2.98385	4.12784	15.8622	0.00405137	0.0174402	0.00397067	0.0058217	0.00792843	0.050699	0.0322172	0.0058331	0.0285312	0.0680293	0.116537	0.0703333	0.364765	0.124641	0.224753	0.266047	0.283348	0.14004	0.157031	0.247208	0.874446	0.205019	0.0639997	0.165734	0.0403441	0.104191	0.232548	0.278395	0.410621	0.255234	0.43327	0.124706	0.176716	0.0661177	0.0631128	0.139502	0.402418	0.260951	0.969716	0.36222	0.422391	0.268136
MAG_AB_09	62.2262	16.7335	9.8776	16.565	5.07314	3.21029	72.9116	0.204899	0.185381	0.0256074	0.0631098	0.024746	0.0211118	0.0235612	0.0176441	0.117705	0.0641535	0.123791	0.150917	0.0729234	0.0914957	0.0718635	0.385805	0.85135	0.310996	4.13344	9.32065	32.165	6.25559	0.0169308	0.0387928	0.0105467	0.0335412	0.186444	2.08329	0.150959	0.0496461	0.119004	0.126438	0.0330442	0.0340705	0.00623996	0.0318148	0.399757	0.762588	3.9932	2.39787	7.33881	2.65111
MAG_AB_10	53.3684	16.533	13.9222	21.083	5.60747	3.42782	119.979	0.0176995	0.00648841	0.0149478	0.00490502	0.00768284	0.0199007	0.0113874	0.00358727	0.0145689	0.0163346	0.0207503	0.0659446	0.038791	0.22987	0.0176479	0.0287169	0.0158425	0.010867	5.32949	13.4754	13.0698	15.4018	0.00587894	0.0142836	0.0118222	0.00862386	0.0317522	0.0997897	0.0163786	0.0375701	0.0353801	0.00523782	0.0163121	0.00152219	0.0008215	0.00130717	0.0610201	0.0275037	0.104677	1.51357	0.0782921	2.38939
MAG_AB_11	2.97559	4.59124	1.74591	3.03179	2.08013	1.33639	3.05101	0.00376643	0.00303346	0.00846674	0.00523819	0.00548062	0.00028925	0	0	0.000260576	0.00119231	0.0194179	0.0127075	0.104908	0.0253351	0.889548	0.851241	0.240711	0.339989	0.581479	0.433521	0.830893	0.520116	0.390253	3.87512	0.223336	0.951723	0.19	0.163304	0.226439	0.211246	0.155755	0.000442502	0.111302	0.00183593	0.00105723	0.000986349	0.102369	0.189889	0.882607	1.11777	0.768354	0.00196905
MAG_AB_12	31.8137	19.2717	9.91594	20.7167	15.8103	5.84334	59.0927	0.542267	0.394223	0.331565	0.435631	0.652612	1.2251	0.686169	0.137615	1.05519	0.0381521	0.0531246	0.0578462	0.0534969	0.144969	0.950489	0.669561	0.955056	0.454284	2.08646	3.3222	7.53589	3.31042	0.0671353	0.240561	0.0917438	0.815435	0.595099	1.30663	0.488242	0.272624	0.381124	0.337813	1.01176	0.275288	0.146162	0.611506	0.501437	0.46443	0.270991	1.85509	0.840068	0.45337
MAG_AB_13	0.662139	0.196169	3.57472	3.2973	0.435454	0.448205	0.181926	0.000223993	0.00181178	0	0.000378299	0.000340124	0.00144421	0.00412012	0.00860068	0.00448168	0.0747754	0.829744	0.0513553	0.539266	0.247112	0.0136091	0.20855	0.093091	0.110831	0.0338818	0.180325	0.302268	0.020492	0.0217039	0.00753247	0.0382231	0.00440444	0.00678911	0.0117283	0.00867222	0.00167126	0.00579496	0.10155	0.142531	0.0480013	0.129835	0.0946182	0.00276642	0.00750799	0.00834256	0.00425468	0.00525405	0.0703875
MAG_AB_14	3.00394	4.04201	2.00624	1.75928	2.26842	1.59279	13.7691	0.0985587	0.0761446	0.0463758	0.0953105	0.134178	0.00133341	0.000578914	0.000582875	0.00255752	0.130812	0.250504	0.450835	0.372618	0.576323	0.440332	0.328817	0.418823	0.12923	0.692083	1.02812	0.678524	0.637925	0.00877795	0.0306614	0.0174044	0.0395808	0.0147307	0.39619	0.0030341	0.00206099	0.00138478	0.00609116	0.00208045	0.00263671	0.00379512	0.00112821	0.968147	0.632014	0.907249	0.955449	0.869104	0.632624
MAG_AB_15	9.36398	1.09097	6.0835	7.52526	1.31394	0.816405	26.3194	0.179835	0.0831789	0.0899046	0.0474908	0.0291388	0.0183415	0.0102388	0.00333888	0.0164606	0.125217	0.43437	0.755233	0.780044	0.502829	0.100202	1.03762	0.226378	0.412359	32.5049	34.7738	33.5639	74.3657	0.0059664	0.0392762	0.00788289	0.0171764	0.107401	0.437404	0.0866386	0.0161474	0.0681948	0.0574817	0.0280844	0.0541835	0.00626246	0.0479657	0.161061	0.752482	0.933553	2.47909	7.12872	5.9089
MAG_AB_16	22.4474	12.9026	4.35813	2.5308	3.41609	1.58265	4.24158	0.276937	0.166366	0.261125	0.268755	0.431185	0.0588524	0.0134167	0.0132715	0.29648	0.0462491	0.0282452	0.0316839	0.0248199	0.0176518	0.114157	0.146703	0.108271	0.117255	0.383861	0.392394	2.27449	0.133529	0.119956	0.432081	0.301143	0.217476	0.238024	0.0450488	0.118518	0.138614	0.230466	0.0840271	0.0330319	0.0286642	0.0188058	0.0314826	0.179939	0.395286	0.485324	0.644983	0.363646	0.0290408
MAG_AB_17	33.0966	43.9468	13.2466	11.0192	36.2488	14.2508	63.2462	0.00213303	0.0043722	0.00893881	0.0173105	0.0248423	0.00663122	0.00784324	0.00179689	0.00552321	0.0819484	0.118447	0.0380158	0.131329	0.933859	18.9764	7.82893	9.19852	6.05503	2.12816	2.58074	2.00521	0.203338	1.01137	4.27579	4.26153	4.14035	16.9527	1.03151	3.4569	3.22669	16.5459	6.59196	19.0512	0.217699	0.1844	0.513491	16.1033	11.4439	26.9927	2.63507	0.860482	0.684399
MAG_AB_18	64.8144	44.843	27.7028	24.7315	39.8793	12.8102	83.4045	0.0560071	0.139059	0.10078	0.23886	0.400371	0.0624126	0.030251	0.0254111	0.0818153	0.0670961	0.0712671	0.101279	0.148437	0.393125	0.239636	0.188783	0.209824	0.138594	1.20144	0.661084	1.15822	0.425757	0.80547	4.22413	3.33288	1.97775	1.45974	0.113057	0.502959	0.22216	1.52322	0.0369261	0.184656	0.0243076	0.0296916	0.0536349	3.01238	4.83666	6.86933	1.52769	0.452153	0.196799
MAG_AB_19	10.9079	8.99178	2.59166	1.09769	0.429531	0.521096	2.9807	0.042048	0.204932	0.00609447	0.0166151	0.00979224	0.00818575	0.00403004	0.00716408	0.0194659	0.0949223	0.0806839	0.092682	0.0607986	0.0580877	0.116955	0.272908	0.662089	0.246345	0.215428	0.834036	1.68267	0.238259	0.0519145	0.0631017	0.0299235	0.0400343	0.0794163	0.609274	0.0824691	0.10078	0.127193	0.0400682	0.0313643	0.0446135	0.00409375	0.0192485	0.0803531	0.0477769	0.410667	0.134137	0.24328	0.247441
MAG_AB_20	82.6792	92.3023	37.8469	61.648	58.6231	23.3408	124.773	1.09387	1.86605	1.94478	4.28082	5.77014	6.37992	2.4524	1.49503	6.42389	0.103047	0.44455	0.285674	0.365505	0.348682	20.2241	11.7278	17.6339	5.66715	4.86957	3.65327	6.1015	1.47113	1.55622	12.6552	4.26012	5.70146	19.4337	12.1409	8.79138	10.1985	20.8494	4.62796	7.89901	2.56442	3.82589	4.25703	6.86301	3.87054	15.3757	6.54068	8.21757	2.03866
MAG_AB_21	8.78778	16.7298	9.87242	6.74224	3.39585	3.71845	12.7022	0.0578506	0.0345184	0.038259	0.0573557	0.0370568	0.0102875	0.00491649	0.00664948	0.00634369	0.294446	1.21618	1.24783	1.17207	1.065	0.259332	0.139992	0.06603	0.0533433	1.15662	0.640419	1.18139	0.621677	0.0149168	2.44858	0.0384616	0.888154	0.0094795	0.0147642	0.00309537	0.00682874	0.0115755	0.0767397	0.0367018	0.0389918	0.0402341	0.0439574	0.0142053	0.0145223	0.021031	0.168477	0.0366037	0.0426073
MAG_AB_22	1.99266	2.20893	0.238141	0.522307	0.475297	0.172283	3.0667	0.0150885	0.0173982	0.0136582	0.00944259	0.00929864	0	0	0	0.00147424	0.0171359	0.011089	0.00562177	0.0075421	0.0314635	0.380095	0.0609433	0.0797613	0.0338188	0.506107	0.397484	0.792042	0.265135	0.0031817	0.00458442	0.00813144	0.0108814	0.0660368	0.0154725	0.0544685	0.00100285	0.0293409	0.00131916	0.00010181	0	0.000747389	9.89353e-05	1.38057	0.298454	0.104889	0.504981	0.131748	0.329312
MAG_AB_23	65.1723	24.9971	13.5178	15.2198	7.98537	3.6098	95.734	0.0517071	0.102128	0.0422441	0.0425168	0.0868024	0.216413	0.124911	0.0421365	0.270322	0.0589255	0.0605582	0.0583986	0.0615612	0.185698	0.157046	0.287141	0.375422	0.175288	0.914219	3.589	13.0444	2.59324	0.0505344	0.13906	0.0725429	0.0761981	0.162934	0.471916	0.199213	0.202017	0.142195	0.153543	0.167575	0.0900052	0.085031	0.137968	0.471544	6.15688	8.93519	1.75605	3.92951	3.763
MAG_AB_24	267.752	224.081	101.167	50.1065	138.359	72.7979	177.059	0.314905	0.787347	0.306087	0.251555	9.52393	7.73172	2.39312	0.200896	2.5189	0.130177	0.391414	0.239003	0.164977	2.1502	72.9549	22.6714	39.2838	35.4227	10.449	21.0969	50.4639	2.32047	2.06395	11.2813	4.05149	7.18175	49.1132	15.1816	22.7981	17.2631	42.7361	2.77332	0.793874	0.0399862	0.124351	0.0486199	18.7439	30.6253	83.6708	13.1982	14.2598	11.817
MAG_AB_25	21.7723	15.7204	14.5108	14.1429	13.8314	9.32329	30.5622	0.155642	0.289027	0.415235	0.824835	1.23116	1.02131	0.298771	0.216864	0.117702	0.0475283	0.3334	0.381541	0.551615	0.315777	1.06396	0.588571	0.900042	0.555354	2.5597	2.18395	1.08742	2.6064	0.452975	2.14862	0.755916	1.40042	2.62888	3.52869	1.62663	3.63971	3.65395	1.24177	2.43568	0.627609	0.256638	1.76261	1.26269	1.21695	4.78478	1.20105	3.18898	0.354866
MAG_AB_26	1.72482	1.38427	0.59786	0.80896	0.627625	0.220118	1.45756	0.0512025	0.055864	0.0383765	0.0454741	0.0466675	0.00320837	0.00158033	5.53302e-05	0.0061685	0.0180025	0.0376025	0.030283	0.0336536	0.083059	0.800987	0.290204	0.408669	0.121168	0.540953	0.777719	1.42196	0.37582	0.00734412	0.0715534	0.019874	0.0680875	0.0690226	0.302494	0.0405566	0.00226107	0.0555168	0.00401254	0.00198286	0.00102534	0.00143951	0.00238249	0.130474	0.0546987	0.0319583	0.190672	0.120728	0.610766
MAG_AB_27	11.0301	6.01987	14.7742	10.6742	7.5731	6.56368	17.504	0.187943	0.431446	0.0899992	0.837886	1.02687	0.0257809	0.00943419	0.00307252	0.0273458	0.407767	3.31512	5.20324	5.39312	1.12514	0.326108	0.32137	0.178678	0.199378	8.16266	11.609	5.22618	16.5526	0.0348461	0.500133	0.12682	0.821672	0.029792	0.0707824	0.0267641	0.0136195	0.0094558	0.0380485	0.0143038	0.00619552	0.0104433	0.0231648	1.99636	0.716411	3.10764	2.73656	5.93728	1.98248
MAG_AB_28	2.69711	2.83458	2.16532	2.16443	1.73362	2.17683	4.69859	0.206196	0.155554	0.117413	0.325269	0.314371	0.00606806	0.00380991	0.00354051	0.0136318	0.0565506	0.124731	0.169498	0.122512	0.0599828	2.82118	0.744401	0.402954	0.408265	0.917717	1.18646	1.7722	0.944011	0.282255	0.393682	0.696042	0.46716	1.3553	3.63047	0.912462	0.735437	0.929301	0.0219091	0.0180852	0.0127013	0.00399533	0.0103478	2.62661	2.27443	2.48072	2.8307	4.41049	0.156851
MAG_AB_29	7.26589	1.99661	3.39153	4.93738	0.264359	0.0860855	5.98614	0.00650422	0.00756654	0.00630789	0.00695738	0.00239116	0.0502564	0.021684	0.00920143	0.060925	0.0207391	0.0110395	0.0196295	0.0155171	0.0127974	0.00894034	0.0195751	0.0210031	0.00998267	3.98789	12.3619	5.13891	4.52723	0.0388455	0.0616815	0.0799291	0.0294504	0.00103702	0.000116999	0.000478516	0.000232466	0.000752675	0.00826557	0.00790324	0.00249002	0.00346578	0.00509908	0.197092	0.0122091	0.00669647	0.0831063	0.100219	0.197995
MAG_AB_30	24.3753	10.6113	8.97326	9.79205	7.045	6.1659	31.7052	0.122005	0.788334	0.192444	1.53183	1.57448	0.00131864	0.000515833	0.00197007	0.0022166	0.00577282	0.00194292	0.00537344	0.00325135	0.0199264	0.149227	0.0736569	0.0270331	0.0283401	2.61385	1.19296	1.81047	1.53389	0.157375	1.08912	0.572018	0.543566	0.0309254	0.0662943	0.0275331	0.00553415	0.0331594	0.0459615	0.457789	0.00702665	0.0468981	0.119388	2.44527	4.04588	2.35093	4.00451	5.02921	0.0918718
MAG_AB_31	9.90639	3.08302	3.54739	4.69025	1.47683	0.705433	1.00583	0.150384	0.142884	0.0926334	0.091467	0.0917796	0.0788924	0.0694772	0.0410804	0.132733	0.292994	1.22232	1.11948	0.930445	0.532374	0.18646	0.2737	0.613547	0.243424	3.01838	4.85085	3.66599	3.79321	0.0453285	0.15169	0.046962	0.0934179	0.169323	0.356781	0.0836955	0.0998783	0.112182	0.187243	0.282468	0.231459	0.0775614	0.462046	0.253334	0.659056	1.09382	0.914769	3.01302	0.445917
MAG_AB_32	0.815025	1.4891	0.406049	0.389124	0.634647	0.285683	1.27644	0.0448125	0.0996678	0.0976009	0.0571673	0.206396	0.00435288	0.00410016	0.00309299	0.00287113	0.00269874	0.00504156	0.00217457	0.00231599	0.0119626	0.239194	0.12111	0.126525	0.121433	0.316333	0.315595	0.498113	0.149341	0.0600003	0.238387	0.121248	0.0994949	0.473295	0.179188	0.21413	0.383555	0.503251	0.0147027	0.28096	0.00646098	0.0165002	0.0183401	0.249744	0.0412062	0.382685	0.108336	0.0579021	0.0923675
MAG_AB_33	4.35197	5.18621	2.73925	1.60163	7.53535	4.40626	8.29185	0.0905561	0.0873169	0.104449	0.122112	2.86387	0.0561716	0.0241487	0.00649742	0.0394412	0.0481007	0.0119392	0.00651849	0.0216637	0.477408	1.42322	0.416351	0.309931	0.280576	1.46536	0.778486	0.695301	0.0506454	1.64537	1.27592	7.87545	4.18978	0.164387	1.04584	0.198991	1.1597	1.58897	0.632524	0.422366	0.00541752	0.0106709	0.00779326	4.51415	2.62977	4.79853	0.986713	0.745583	0.22566
MAG_AB_34	4.24078	6.81158	12.1668	14.9788	3.81597	3.48804	22.4609	0.0790643	0.0840877	0.100299	0.143111	0.184976	0.0681292	0.0261772	0.0197349	0.0770969	0.138429	1.25652	1.07981	0.801844	0.925774	0.571667	0.495582	0.532581	0.34073	2.99216	3.70747	8.61993	10.6495	0.0594462	0.204409	0.113993	0.116623	0.242138	0.159355	0.152331	0.149369	0.25553	0.0980956	0.17246	0.0494969	0.0393416	0.0993994	0.72932	0.831324	2.12467	0.576389	0.414554	5.20505
MAG_AB_35	101.273	108.681	41.3648	63.0327	147.759	59.4028	137.16	1.14194	1.02704	1.80831	2.25898	3.73116	36.3744	21.0321	3.82539	29.5454	0.232424	1.48418	0.978227	1.00412	2.49309	27.1816	14.8102	22.0708	7.25853	20.1856	17.1927	43.3694	17.2514	3.93494	11.1759	12.8567	8.35721	50.8167	42.7886	52.4646	153.077	106.267	132.623	45.4378	92.4167	131.828	80.8533	21.8943	26.8932	78.2987	24.908	62.3895	0.867501
MAG_AB_37	1.6198	0.872735	1.29864	1.4683	1.37715	0.703301	1.22343	3.98911	3.26873	4.25282	4.49294	5.01357	1.18616	0.53186	0.295391	1.28653	0.351913	0.550651	0.543128	0.519845	0.609917	4.24444	3.57405	4.08619	1.80212	2.9696	2.55052	2.95849	1.96626	1.85977	3.79972	3.89916	2.502	4.7781	3.80096	3.96079	5.79415	5.56993	1.49453	3.39588	0.956582	0.542033	2.29476	2.78765	2.71248	6.6955	1.80412	2.61826	0.86933
MAG_AB_38	3.80262	12.9142	1.7348	0.696392	2.22985	0.691106	1.21726	0.0784959	0.068919	0.191696	0.0359337	0.257465	0.00948955	0.00508769	0.00125117	0.0136814	0.0220206	0.0387251	0.0205074	0.0695977	0.243432	0.312958	0.21571	0.167615	0.11494	0.0998565	0.164401	0.718424	0.0553549	0.0809428	0.420631	0.341854	0.1388	0.105104	0.010331	0.0666268	0.0185836	0.0659568	0.0199908	0.460295	0.0266958	0.0902737	0.0725612	1.6342	0.107386	0.493055	0.310604	0.136651	0.0142521
MAG_AB_40	37.714	46.4257	12.0905	19.5555	38.3216	21.0518	47.7276	0.761493	0.744361	1.01202	1.71884	3.35978	0.60672	0.188708	0.0960888	0.889085	0.313272	1.11919	0.856394	0.860619	1.32321	7.19294	3.76781	3.50249	2.96725	0.545193	0.515522	0.928647	0.121428	3.17201	10.6349	13.0785	9.67883	13.2966	2.51485	5.87146	6.18214	13.2311	2.23018	5.92021	1.21617	1.5086	2.34836	8.24216	8.28792	19.9475	7.50322	10.7423	0.387051
MAG_AB_41	7.06356	7.89767	1.92973	3.64674	2.75628	1.55207	8.5924	0.110047	0.110498	0.179523	0.27449	0.452838	0.104947	0.155516	0.117526	0.10407	0.353384	0.195503	0.157687	0.226299	0.329419	0.535223	0.398097	0.393203	0.200093	1.54083	1.19077	2.56191	1.4224	0.190231	2.06798	0.243317	1.24358	0.774074	0.920886	0.640383	0.415756	0.494337	0.179057	0.137118	0.0812578	0.0930625	0.108289	3.98958	0.791257	1.45608	2.52603	3.68048	0.892924
MAG_AB_42	1.12421	0.45189	1.4574	2.20787	1.24155	0.74782	0.671782	1.00434	1.18558	0.45622	0.534291	0.219726	1.33882	0.516283	0.507829	0.405224	0.816244	0.84301	0.711249	1.03786	0.429554	0.27146	0.477619	0.732635	0.844146	0.176203	0.362347	0.29532	0.416143	0.516101	0.257687	0.286891	0.238162	0.340686	0.170993	0.19847	0.598753	0.168514	1.73852	0.578917	3.34517	0.41817	0.716041	0.187957	0.0690593	0.257463	0.343315	0.634828	0.182687
MAG_AB_43	1.0337	0.829278	1.57206	3.46682	1.97556	1.43781	1.66527	2.32807	3.05515	1.88	1.22298	0.874275	0.737394	0.343943	0.567662	0.104882	1.05896	0.581936	0.435997	0.580065	0.463765	0.269569	1.01582	0.686577	1.99443	0.405448	0.466888	0.71169	0.813907	1.32922	0.436381	0.612209	0.41404	1.19445	0.444872	0.955914	0.864325	0.762906	0.547394	1.10433	0.619618	0.282594	0.642276	0.495047	0.189137	0.321383	0.624947	1.0647	0.106271
MAG_AB_44	1.51681	0.149741	0.486059	0.831379	0.232166	0.104471	3.52868	0.262964	0.202957	0.309425	0.408815	0.859872	0.00203405	0.00054553	0.00159356	0.00399331	0.010206	0.020937	0.0231579	0.0197013	0.0160269	0.353458	0.354827	0.376121	0.143131	0.0964551	0.101355	0.517525	0.0400528	0.146984	0.279947	0.272268	0.147942	0.011986	0.00993994	0.00443136	0.00644717	0.0116048	0.00206643	0.00347383	0.0012845	0.00200188	0.00287361	0.0206887	0.0213666	0.0948728	0.0576197	0.021476	0.353132
MAG_AB_45	2.32232	1.07812	2.50552	5.34178	2.95475	3.07712	1.60311	6.17354	4.83543	2.38715	3.15596	1.69723	2.95621	1.36147	1.87353	1.12651	4.32574	4.01918	4.17887	4.18572	2.56335	1.49472	3.70962	4.34043	7.07694	1.69445	1.68614	1.415	2.62627	2.91766	1.87569	1.40587	1.81821	2.8865	1.6252	1.76479	3.8387	2.44772	4.26249	2.61678	3.02062	1.40591	1.76246	1.31197	0.37394	1.28588	2.7236	4.3058	2.076
MAG_AB_46	42.6643	85.7334	14.0435	17.7415	42.4975	16.6346	37.2319	3.40777	2.62037	4.72513	5.88326	8.93672	2.11656	1.27191	0.954224	2.65924	1.64426	2.97192	2.27223	2.69418	5.31312	19.1101	7.67488	8.57655	3.95282	18.5809	11.4513	26.9943	5.19264	21.0821	44.4039	30.5709	24.57	18.2397	10.0672	12.7872	17.0664	24.7667	11.4202	41.527	8.59357	7.94231	17.3007	26.0065	21.7549	118.138	20.4882	45.1423	2.25381
MAG_AB_47	54.3632	41.8202	22.9418	20.5609	13.6518	13.1784	90.7938	4.51705	2.16928	1.22861	2.64989	6.7825	1.33499	2.09704	1.41631	8.43155	1.14785	4.46294	5.40516	3.97701	1.51744	7.64292	5.33098	8.06092	3.93962	11.6955	15.504	23.9382	15.1005	0.439229	2.47001	0.988216	2.44737	1.8832	9.24698	2.21975	0.81215	4.06348	1.01152	2.44693	0.376684	0.303503	1.96265	34.6579	25.2879	68.0581	27.808	54.0476	19.0604
MAG_AC_01	0.70507	0.444939	0.637277	0.705066	0.419461	0.265137	0.793604	2.67235	5.1337	6.15936	20.6321	50.1298	0.123791	0.0657976	0.0636327	0.196561	0.0566429	0.173665	0.180258	0.334326	0.297054	0.598658	0.265034	0.380694	0.739609	0.994958	1.03907	1.37588	0.653995	0.167924	0.367171	0.202926	0.576971	1.09506	2.71847	1.31744	2.12756	0.693061	1.06455	3.42686	0.322627	0.343324	1.44245	0.859743	1.17431	3.21376	0.794478	3.87788	0.23659
MAG_AC_02	0.76716	0.887463	0.912962	1.00028	0.696609	0.42915	1.31877	4.21541	3.99555	4.03474	8.05791	4.5463	0.0201387	0.0132951	0.00374008	0.0145659	0.0764698	0.595531	0.495788	0.4932	0.239909	0.887107	0.726275	1.29591	0.396664	1.58626	2.20477	0.687763	1.7887	0.0328697	0.397774	0.0181967	0.239847	0.935205	1.74365	0.385492	0.0202237	0.514864	0.0431714	0.108743	0.0166339	0.0171774	0.1617	0.758891	0.256924	0.954485	0.776029	1.89704	2.17664
MAG_AC_03	0.362398	0.216137	0.599566	0.510727	0.298512	0.19592	0.426511	2.47063	1.5416	3.44814	3.03479	0.865007	0.107101	0.052681	0.0685047	0.150718	0.326441	0.205953	0.337969	0.336934	0.174677	0.154134	0.352261	0.365562	0.407661	1.31484	0.684427	0.442768	0.819275	0.35821	0.209034	0.562116	0.163903	0.037122	0.312419	0.0295787	0.0358069	0.0535071	0.370584	0.129954	0.0504131	0.0498308	0.086623	0.240807	0.0769779	0.179495	0.251731	0.325346	0.0398374
MAG_AC_04	1.97364	1.42785	1.26459	1.29101	1.21425	0.828058	2.70299	2.35089	3.78567	5.92953	11.2818	17.1634	1.63562	0.485749	0.364128	0.182906	0.0480955	0.318262	0.369051	0.509781	0.302519	1.33843	0.702392	1.10129	0.679553	4.41431	3.73667	1.86528	4.55869	0.479098	2.20878	0.814645	1.47924	2.82939	3.61899	1.69308	3.90052	3.82943	1.07681	2.12538	0.561909	0.255301	1.56786	1.30779	1.27353	4.98746	0.877531	3.32205	0.426337
MAG_AC_05	2.51967	3.11498	1.23874	1.74849	3.18359	1.68485	3.31926	21.1506	24.3154	29.4205	64.7052	122.628	0.642338	0.20822	0.101948	0.902066	0.219073	0.652454	0.450317	0.427034	1.12882	7.88526	4.12644	3.95004	3.0208	0.521025	0.508352	0.76161	0.107864	3.97694	13.4453	16.0464	11.9025	13.3715	1.85542	5.16083	5.22889	13.1911	3.88078	10.4692	2.03499	2.62411	4.08197	9.65752	9.51486	22.8541	7.77351	12.2377	0.224865
MAG_AC_06	18.5266	13.2595	6.15116	3.62247	10.9278	5.94427	14.5035	5.33824	6.59741	8.44116	5.2904	170.997	4.21137	1.63893	0.289918	3.12735	0.0716624	0.221117	0.111099	0.15039	0.585585	48.8032	11.6781	17.5785	13.3141	6.6165	7.52088	18.5544	1.11837	3.03745	10.4652	6.43514	6.54025	89.6403	24.0618	33.6434	16.8856	47.6801	5.66808	4.39463	0.0239095	0.0515197	0.0722109	15.3363	13.2825	34.4634	8.60772	7.49651	6.02708
MAG_AC_07	0.219323	0.136473	0.207876	0.214067	0.226733	0.113861	0.231109	2.36188	0.339898	3.14447	1.82527	0.658726	0.0612007	0.0162866	0.0369886	0.0230365	0.239247	0.0357976	0.0619122	0.052985	0.0307078	0.608295	0.764314	0.270238	0.209895	0.111118	0.0825458	0.0809787	0.113928	0.362298	0.804929	0.582556	0.441067	0.398808	0.0760869	0.0957532	0.0692265	0.0993653	0.270769	0.219767	0.237915	0.181289	0.112452	0.257193	0.0982302	0.552651	0.373598	0.233467	0.0207818
MAG_AC_08	46.3468	35.2596	22.7143	21.6426	14.8954	9.97398	60.6449	32.9472	8.89744	4.87711	21.5242	82.6453	2.77921	1.03462	0.567872	5.81232	0.627045	3.04582	3.59269	3.73565	2.50726	12.6881	4.60279	4.10134	1.99263	18.5073	25.8129	10.0317	13.5005	0.283488	1.61881	0.437793	1.1722	7.34676	26.5372	4.02966	1.72943	4.83471	0.454455	0.6659	0.0789653	0.0776318	0.635879	13.4642	25.3213	50.2892	31.979	91.1701	16.0355
MAG_AC_09	0.621143	0.6634	0.436893	0.736253	0.502316	0.328328	1.47609	2.4036	1.6235	0.214966	0.559528	0.905404	0.0736059	0.0755876	0.175956	0.167225	0.11243	0.124968	0.130905	0.125933	0.0456544	0.380532	0.864921	1.99939	0.848823	4.86949	7.96234	7.60128	5.71525	0.0432372	0.093413	0.0215743	0.0752113	0.337135	1.60385	0.979707	0.156815	0.542128	0.125512	0.106531	0.0668598	0.0386207	0.146891	0.0643525	0.0581411	0.157478	0.133994	0.430693	2.37288
MAG_AC_10	3.31206	2.06059	1.01497	2.2014	1.66242	0.638508	6.19519	3.88673	2.91861	0.940066	2.15313	2.48467	0.0129603	0.00733723	0.0028792	0.0140282	0.0396793	0.05773	0.0634318	0.0545882	0.143103	0.928517	0.662357	0.930773	0.434749	1.62623	2.57991	5.78338	2.64666	0.113429	0.321621	0.115574	1.31179	0.625411	2.23546	0.685269	0.0443679	0.0664551	0.00548094	0.02482	0.00574639	0.00685568	0.0104027	0.420231	0.398908	0.144951	1.05416	0.725691	0.758569
MAG_AC_11	0.0351901	0.0291581	0.0701737	0.115089	0.0660642	0.0537501	0.0383758	1.04294	1.96118	1.52106	1.33104	0.596999	0.00148792	0.000576194	0	0.00249803	0.0124422	0.0484855	0.046762	0.0403386	0.0177555	0.018659	0.0228736	0.0304237	0.0194538	0.123853	0.177663	0.10444	0.152712	0.00254321	0.00713479	0.00189058	0.0044366	0.00450781	0.0233772	0.00471253	0.000926851	0.00390841	0.0147388	0.0530611	0.0207153	0.0114538	0.0375691	0.128965	0.0621028	0.208722	0.164689	0.573122	0.145452
MAG_AC_12	3.94974	8.94095	2.592	1.64522	3.94512	2.0306	6.5105	4.92705	3.76052	11.3457	16.7035	50.9939	4.9527	1.78225	0.519591	2.52621	0.0873857	0.766755	0.642633	0.564053	0.44868	7.70585	4.27982	6.39171	2.57861	1.73247	1.95974	1.07018	0.733999	2.23009	12.2773	5.77347	9.519	13.75	6.67129	7.43969	18.3053	12.6938	10.4631	10.3314	4.98758	6.85046	3.96829	16.3316	11.3758	38.8962	7.01234	17.7699	2.83277
MAG_AC_13	36.324	29.8343	13.3785	6.91936	18.7313	9.87633	24.6223	0.632278	2.95666	0.262779	0.382332	23.8795	4.79187	1.48019	0.137137	1.67652	0.112373	0.239478	0.1936	0.144565	0.614776	60.644	18.8786	32.289	29.3615	5.30293	10.1109	29.2419	1.50916	1.6388	9.17506	3.03065	5.91653	31.4165	10.0093	15.1566	11.943	29.5135	2.22093	0.274915	0.0418361	0.108677	0.0446322	16.4451	27.8789	76.0004	9.86142	13.6509	6.10066
MAG_AC_14	0.015106	0.00918204	0.122453	0.0355857	0.00796397	0.00429911	0.0110225	3.10643	2.87949	1.38237	1.58444	0.615834	0.00582977	0.00550784	0.00784926	0.00636049	0.174615	0.0806459	0.651772	0.314823	0.0103323	0.0215946	0.0624263	0.0307049	0.3152	0.118171	0.130201	0.15139	0.129961	0.00435929	0.0131779	0.00342919	0.0118794	0.162943	0.140321	0.219617	0.03842	0.107663	0.00409708	0.0030506	0.00254258	0.00115399	0.00397996	0.0409793	0.0208346	0.0460654	0.0591284	0.160402	0.0957211
MAG_AC_16	1.47677	1.09257	0.635883	0.629076	0.989702	0.33258	1.90596	0.0770386	1.72401	0.168478	0.56813	3.57895	0.159417	0.12013	0.0670583	0.165675	0.0372009	0.0449094	0.0396626	0.0643231	0.0467008	0.666687	0.409414	0.554009	0.213469	2.40176	1.23414	2.12028	0.680166	0.749188	3.66357	2.63796	1.71847	0.802028	0.036301	0.258089	0.0755927	0.856947	0.0199736	0.0227047	0.0154891	0.0137714	0.0241542	1.92627	2.98806	4.52966	0.353741	0.318715	0.159635
MAG_AC_17	0.319038	0.638573	0.172148	0.168466	0.262134	0.12204	0.514047	0.434288	1.11372	0.621506	0.420861	1.57853	0.0259985	0.0193676	0.00908212	0.015785	0.0069218	0.0181044	0.0145504	0.014644	0.0217531	0.310872	0.166981	0.180859	0.151829	0.357887	0.377119	0.578974	0.201294	0.10612	0.403711	0.287461	0.215045	0.543405	0.203946	0.218145	0.397518	0.55911	0.163513	0.677331	0.0501245	0.0681132	0.0894709	0.592468	0.119303	0.936881	0.220051	0.21895	0.12239
MAG_AC_18	0.683734	0.944628	0.38637	0.400173	0.613647	0.404592	0.775962	1.24853	1.52149	0.477546	3.699	4.59225	0.000523221	0.000246759	0.00129063	0.000198315	0.0363199	0.112596	0.158088	0.115566	0.0789486	3.3346	0.771371	0.459962	0.477829	1.2204	1.50275	1.99907	1.22865	0.360016	0.480434	0.988977	0.711852	1.29318	3.95634	0.919992	1.3334	1.69892	0.00652004	0.0305645	0.000633885	0.0034893	0.00344326	3.13501	2.60021	2.36583	2.98495	4.51389	0.275964
MAG_AC_19	3.13686	6.6791	4.35876	2.89819	4.28057	2.48148	6.64902	2.97905	2.68517	6.30678	13.884	12.5696	0.101829	0.0906051	0.149078	0.129028	0.127882	1.14374	1.1271	1.23919	0.6217	1.92487	1.16993	1.9682	0.777972	4.53014	5.29362	1.85355	2.79112	0.399907	5.90677	1.33922	2.45703	2.79949	3.70144	1.13413	1.49104	3.45315	0.273123	0.455386	0.189349	0.26086	0.481934	1.03489	0.417624	1.94459	0.704332	1.17806	2.37478
MAG_AC_20	76.9923	66.9157	198.654	128.726	159.453	84.9566	37.9893	160.794	53.9738	154.102	53.0044	22.0045	142.289	133.507	48.0084	8.30979	9.03879	80.5552	81.4226	139.448	25.8439	39.2991	66.0234	62.3874	30.5966	25.7532	140.251	34.1348	49.7412	15.3009	92.8205	21.3817	107.36	14.6771	16.5588	4.93177	189.027	8.72752	64.2648	21.455	113.681	42.4247	43.4502	24.4935	4.86248	78.4675	119.862	220.09	45.1247
MAG_AC_21	0.0050841	0.0127863	0.0129535	0.0185202	0.00944385	0.0160561	0.0241083	1.01522	5.59084	0.452024	0.810661	0.598151	0.0346747	0.00560541	0.0640693	0.0165249	0.0177433	0.0130477	0.0404574	0.00600777	0.0226105	0.0563672	0.159608	0.0504747	0.150743	0.0191274	0.0453695	0.0732347	0.0332792	0.120634	0.0253434	0.0912008	0.0297698	0.018352	0.0473371	0.0112787	0.0116539	0.031878	0.0135376	0.0260114	0.0254573	0.0297333	0.0172866	0.0543916	0.0366796	0.0368608	0.0541857	0.231489	0.0181227
MAG_AC_22	1.24755	1.2993	0.622178	1.09326	0.59972	0.35298	2.46246	3.79534	3.23303	5.32377	2.58694	0.80695	0.0192484	0.0145235	0.109196	0.0165274	0.0133871	0.00429062	0.0129689	0.00674967	0.0608564	3.03983	1.30346	1.42067	2.12127	4.50785	3.41891	7.58794	3.88662	2.02753	7.23768	3.5577	4.13361	3.0279	5.87351	2.35827	0.513256	3.56119	0.485352	1.27357	0.12138	0.0703386	1.16891	9.17711	3.20952	4.10694	9.26342	14.9751	0.832328
MAG_AC_23	96.2167	34.9528	29.7427	14.7222	6.12739	2.62511	14.4761	0.782088	11.017	0.574647	0.316944	15.0683	0.0124492	0.00229308	0.0038466	0.00608329	0.360049	0.243341	0.348443	0.288127	0.77161	60.0039	35.7998	7.06643	19.4661	3.68778	4.96132	5.91361	1.59032	1.10751	20.3607	5.55602	5.19722	0.0629982	1.44742	0.0331194	0.0239857	0.0479019	0.0460986	0.0654166	0.0309496	0.0389226	0.0330032	0.81222	9.93731	1.56787	1.27529	12.8848	3.52995
MAG_AC_24	2.50757	3.04559	1.454	2.01616	2.19959	1.1414	3.3895	0.920804	1.15829	1.58806	1.23627	1.16873	0.745955	1.41992	0.419804	0.515763	0.0700355	0.32422	0.240189	0.305449	0.159121	1.09666	0.483306	0.644159	0.250701	3.39509	3.9309	3.85234	2.95193	0.243011	1.55889	0.558536	1.38101	1.72283	2.0892	1.11396	1.73059	1.3628	0.372818	0.401623	0.126421	0.104277	0.548227	2.46242	0.562422	1.40655	1.39801	3.08945	0.292962
MAG_AC_25	0.100019	0.115743	0.0401219	0.113965	0.0499613	0.0523219	0.117711	2.82462	2.01662	4.27784	2.43742	1.31902	0.0442523	0.0231543	0.00626434	0.053574	0.146671	0.0531528	0.0726144	0.114157	0.171701	0.153425	0.31549	0.221651	0.181681	0.658651	0.780267	1.33111	0.366349	0.190285	0.242341	0.599728	0.209777	0.0340731	0.13029	0.0362169	0.0148731	0.0233195	1.07926	0.217826	0.11156	0.223661	0.167738	0.119732	0.0890741	0.0975496	0.117601	0.203024	0.135063
MAG_AC_26	0.0692337	0.0478153	0.155081	0.0948705	0.0217386	0.0183919	0.155143	5.60784	3.83918	1.87435	2.03737	0.553314	0.0649452	0.039313	0.00755492	0.0556585	0.116761	0.0926249	0.494401	0.363787	0.0324174	0.129687	5.48231	0.561904	2.02067	4.40417	5.0104	5.11196	10.7026	0.00696936	0.0367333	0.0166688	0.0168756	0.0311659	0.0559044	0.0222936	0.0247938	0.0319398	0.0275417	0.0143516	0.0133175	0.0195554	0.0271826	0.375167	0.177005	0.811273	0.383962	1.17908	0.619382
MAG_AC_27	0.354009	0.268177	0.114919	0.145545	0.188607	0.091041	0.285249	1.65191	4.47103	7.00645	6.48068	45.0108	0.0772807	0.0282052	0.0174224	0.117409	0.00955798	0.0430898	0.0323774	0.0351004	0.0305531	0.58617	0.34381	0.471628	0.191534	3.21241	2.97334	21.1672	0.787981	0.946011	5.52294	2.57101	3.23473	0.447031	0.258586	0.309678	0.5129	0.574289	0.30332	0.0979588	0.0335009	0.0552614	0.0650637	1.5195	4.44052	4.76443	2.01285	3.19768	0.10175
MAG_AC_28	11.9005	24.6402	10.0006	9.782	17.6705	10.7097	35.0765	5.04722	1.36313	1.96158	1.53937	3.95714	2.47051	2.87131	1.86591	1.41326	0.206209	2.06836	1.78857	1.46911	0.879695	3.99946	2.11027	4.3938	0.829594	9.73723	11.2342	5.88858	4.65844	0.377552	1.69661	0.7915	1.37489	15.865	30.7673	4.93988	2.15446	3.22706	2.89258	3.25509	1.43457	1.48908	3.46487	8.26909	7.07217	10.3728	13.4798	50.1344	16.3539
MAG_AC_29	0.885365	0.64194	0.51066	0.672948	0.656088	0.318978	0.732332	17.6357	15.1794	15.9181	15.4651	8.0062	1.05313	0.535424	0.167878	0.941184	0.314127	0.648826	0.797081	0.758877	0.452259	0.935713	2.23577	1.71075	0.876392	2.78507	1.85112	1.32698	1.4992	0.853107	1.17663	2.53277	0.719355	1.60531	1.36186	0.618122	0.909992	0.962513	1.1021	0.717521	0.580096	0.769614	0.625389	0.845862	0.592718	1.50239	0.765901	1.11764	0.201996
MAG_AC_30	0.20324	0.535463	0.0761388	0.045571	0.123652	0.0476174	0.179757	0.204143	0.519342	1.75196	0.195646	3.80499	0.0173635	0.00794766	0.00276815	0.0242598	0.0112375	0.00986237	0.00792335	0.0118732	0.0145273	0.318194	0.228697	0.190158	0.155099	0.0762883	0.226315	0.721417	0.0425553	0.0632266	0.261388	0.248281	0.116076	0.118314	0.014831	0.0739623	0.0294976	0.0646966	0.0129914	0.0933502	0.0119317	0.0216624	0.021016	0.574099	0.0556187	0.367429	0.209771	0.0668522	0.0204023
MAG_AC_31	30.5263	20.1574	9.7571	12.4733	24.5992	10.2925	18.1355	54.2675	58.7648	93.3579	200.713	201.677	15.115	10.3738	2.77248	8.67982	0.305886	0.51645	0.472073	0.551275	0.52316	19.8042	17.8333	27.376	24.1687	10.4038	7.77416	19.44	1.57415	38.9967	140.907	117.446	93.0244	2.48221	1.96283	2.13345	4.1608	3.82295	7.37294	10.3201	5.23439	5.62298	7.54808	7.60765	9.78376	37.2584	4.43547	7.57232	1.41314
MAG_AC_32	5.59778	6.27238	2.59715	4.15253	4.58735	1.80601	8.49461	14.3702	26.4539	27.853	64.8647	87.5528	9.20379	3.79472	2.18152	8.98403	0.121192	0.444618	0.2713	0.353123	0.382658	18.7923	11.1048	16.8213	5.48128	5.22838	3.94032	6.13767	1.10355	1.97205	15.9176	5.36494	7.24362	22.6443	14.1061	10.0682	10.8111	23.8834	1.42247	7.14389	0.700396	1.11526	1.53268	8.83173	4.87626	20.3794	6.54063	10.2879	1.86388
MAG_AC_33	175.892	32.1965	219.268	173.327	122.736	70.4449	61.4266	183.306	80.6561	36.6878	51.953	95.6553	42.0763	51.8864	21.1466	82.5031	12.7223	227.209	126.458	83.482	28.245	19.6059	21.6588	52.0249	12.8541	39.2476	71.1733	73.0388	40.5984	2.1745	14.0369	2.66785	12.6931	0.816223	2.10664	0.411203	0.530949	0.75259	25.6141	54.3363	27.7111	11.1538	90.251	16.7917	12.6708	93.5785	40.2923	175.494	158.972
MAG_AC_34	93.7772	66.4624	72.2753	94.5698	64.2495	45.4361	96.9646	23.1147	40.7329	52.4099	52.6477	90.063	6.14433	6.54801	12.1332	23.6333	8.38705	22.1595	24.0233	37.2544	36.0942	67.5135	39.0745	54.3763	65.2086	41.1	47.9122	65.4639	35.451	32.6484	69.4132	49.8021	105.435	162.555	99.2671	240.819	152.125	165.239	53.1732	76.4717	64.2208	43.2026	68.2258	74.7183	45.7664	69.0368	39.3101	132.935	32.2227
MAG_AC_35	0.52322	0.204491	0.310463	0.523682	0.306663	0.284641	0.342441	1.82003	2.5678	2.51258	3.98795	1.07866	0.668947	0.25422	0.293875	0.686252	0.0562033	0.029843	0.0951143	0.0945638	0.0375498	0.782005	2.41361	1.1358	1.59584	0.474565	0.328087	0.464721	0.259463	1.20654	1.07683	3.64822	0.922205	1.69237	0.580697	1.46754	0.868492	0.993394	1.06202	0.601292	0.394267	0.425543	0.729871	0.66362	0.354559	0.911762	0.693485	0.640314	0.062544
MAG_AC_36	5.96742	1.68252	8.78639	6.69081	4.47728	2.98482	2.21811	4.49305	6.35806	1.20669	2.28531	1.1545	1.37869	1.68283	0.74294	2.53521	3.72834	12.4261	8.82821	8.53938	3.22408	1.78397	3.3453	8.22057	3.28144	3.40522	6.69352	8.10357	3.66756	0.795152	1.40844	1.13605	1.59482	1.00539	0.979041	0.526549	1.35567	0.78551	4.40966	2.54454	6.69061	0.844487	4.17323	2.33375	0.790363	5.47106	3.54045	8.89243	5.78564
MAG_AC_37	3.87571	3.58433	3.73605	3.75097	3.76616	3.10614	5.60498	2.89506	3.49198	3.56286	2.5482	2.9863	1.15935	1.21153	1.18838	2.13427	0.903577	1.72504	1.90607	3.62007	2.18954	2.7553	2.34466	2.28745	3.24365	1.35132	1.93972	1.87532	1.95309	2.02081	3.59145	2.95669	4.27305	2.39318	1.82941	2.73733	3.01654	2.09648	2.758	6.72901	4.88395	3.2092	6.60244	2.70825	2.08991	6.14964	2.10473	5.04018	1.30257
MAG_AD_01	5.76664	6.50304	2.74349	4.45219	4.39928	1.78993	8.63131	3.03792	3.71831	4.75215	9.50015	12.7565	85.4727	32.0413	21.0337	88.2673	0.207385	0.701177	0.479979	0.578169	0.630448	20.8588	12.3466	18.5314	5.91099	6.44842	4.82427	7.71289	1.42631	3.05468	19.4266	7.41643	9.21364	31.8859	19.9283	14.3746	15.0189	33.5599	1.75534	9.2256	0.919059	1.47308	1.85652	11.9725	8.73548	32.6153	7.96455	12.0552	1.92248
MAG_AD_02	22.8646	29.8427	17.5516	27.6135	41.1178	17.5636	24.4691	10.8439	15.4641	20.4696	44.2609	68.0296	35.9544	14.3713	14.1936	1.26563	0.893618	7.8498	6.25465	10.1984	7.87071	40.0184	20.9564	15.805	8.37106	24.0756	22.0402	15.4366	16.3611	52.0985	129.559	98.3182	91.2429	50.5637	45.5541	23.5777	141.745	59.4689	48.5869	43.8591	37.3105	51.8345	31.6689	10.1474	9.38294	62.9357	15.6357	29.9829	0.0324838
MAG_AD_03	62.9787	51.2991	34.4208	30.4562	20.7182	14.065	84.2551	3.23874	1.05278	0.600658	2.15488	9.0239	38.203	13.6333	7.32462	80.2883	0.698895	3.66388	4.279	4.47483	3.00504	15.7525	5.54932	5.14108	2.36042	27.149	37.8467	13.9499	20.1776	0.383852	2.21735	0.675593	1.67405	11.2687	38.2332	6.0252	2.43399	6.6566	0.372241	0.615789	0.076771	0.073492	0.631036	15.196	32.975	61.7528	39.0338	111.988	20.3591
MAG_AD_04	13.8304	7.28939	27.1432	38.4287	18.9691	15.3079	18.3548	19.2084	11.4719	5.41979	7.66395	10.3265	9.82348	12.6264	33.5224	4.87652	4.51986	21.3112	26.1006	17.3998	5.81825	4.18693	9.47219	11.4534	8.3059	53.4052	81.7501	59.4609	70.4111	0.349238	1.44614	0.160287	0.911809	1.51851	17.8262	1.72823	0.648634	1.66506	1.67475	1.11523	1.18471	0.390565	3.93371	35.3313	15.205	49.9704	48.6803	141.501	83.9766
MAG_AD_05	2.37928	1.72055	1.49689	1.54446	1.47422	0.999473	3.2739	0.350156	0.561369	0.84626	1.59899	2.47963	14.1427	4.30188	3.17452	1.64308	0.0495132	0.295705	0.338456	0.486834	0.275828	0.926844	0.511981	0.795275	0.490385	3.84779	3.35184	1.71589	3.95269	0.564456	2.73764	0.916713	1.75338	2.75668	3.67153	1.6405	3.64714	3.81423	1.15249	2.6625	0.543363	0.265336	1.66126	1.26386	1.16579	4.64375	0.833913	3.05374	0.513641
MAG_AD_06	1.91028	11.0254	1.47871	1.41864	8.33904	1.47177	3.16075	6.11864	8.48692	10.9618	8.15022	13.9729	173.443	91.6116	110.781	155.784	0.0579026	0.452026	0.400899	0.418359	0.140176	12.4959	15.9007	18.5847	10.5948	3.18509	2.09085	3.61016	2.97653	4.65438	31.6287	6.65404	22.0759	20.5124	20.2288	18.3056	15.6305	23.4858	0.153228	2.66854	0.156721	0.206473	1.71891	1.58304	1.97702	1.45418	2.70472	1.51157	1.30852
MAG_AD_07	1.9855	2.78439	1.51056	0.981078	1.27799	0.943747	4.28077	0.384664	0.76765	1.51606	1.84043	2.69133	37.181	15.0091	5.10232	14.7006	0.0489588	0.0851359	0.0923413	0.10201	0.0816323	4.05218	2.02304	3.50177	3.71838	1.75414	1.80124	1.07429	1.33285	4.84574	26.784	10.99	14.3676	12.8564	8.94762	5.69889	11.5545	15.1477	3.96417	4.35671	1.4675	1.56699	2.2447	4.53623	1.52772	32.6268	2.68609	3.34402	0.535846
MAG_AD_08	0.214595	0.26958	0.0849846	0.162571	0.21999	0.121422	0.338158	0.0202605	0.0343197	0.0383647	0.0550979	0.106161	5.01493	2.60157	0.929364	4.75913	0.00527138	0.0144272	0.0117171	0.0100707	0.0115344	1.08273	0.491239	0.572176	1.43821	0.0891738	0.0764352	0.129124	0.0517279	0.518897	1.78822	1.34969	0.978294	1.61947	0.360981	0.917294	0.440348	1.60964	0.521383	1.34909	0.792775	0.766241	0.83895	1.99227	1.88529	5.38384	0.601066	0.938131	0.0669412
MAG_AD_09	22.5176	12.8094	33.9711	27.5669	26.3268	35.171	30.868	15.7059	4.31674	6.65993	4.6642	2.63827	17.4306	18.9746	17.2474	26.0009	8.96136	24.7163	28.8418	32.9328	12.0092	4.01307	4.67279	5.6444	6.10851	36.4286	34.6678	25.8969	49.4443	1.75699	4.59146	0.967527	7.58656	5.26928	22.9249	9.11709	6.4011	7.01734	2.02736	1.70733	1.14785	0.918023	3.60754	8.80082	3.67581	5.75016	23.5215	56.5182	35.9226
MAG_AD_11	1.8069	1.10019	0.486081	0.471697	0.531912	0.328559	0.648679	0.364424	0.216122	0.331997	0.358048	0.557969	0.989149	0.0623625	0.158262	7.21235	0.0707841	0.0445776	0.0504067	0.0394254	0.0361409	1.1649	0.885986	0.995601	0.530142	0.731524	0.63165	3.03725	0.301318	0.189006	0.389269	0.431203	0.237868	0.193891	0.152989	0.155592	0.155893	0.214885	0.209585	0.613208	0.114167	0.159352	0.161969	0.186592	0.426471	0.478431	0.59185	0.30384	0.0672014
MAG_AD_12	0.773693	0.39213	0.659212	0.735819	0.33	0.209125	0.693137	0.0850844	0.153217	0.174127	0.497013	1.1881	2.00104	0.0445106	0.269545	2.63535	0.0259745	0.0737878	0.0855172	0.116985	0.157929	0.736615	0.285919	0.411026	0.967602	1.325	1.26934	1.71492	0.792025	0.198427	0.419587	0.274855	0.700817	1.47439	3.81072	1.75487	2.88059	0.916934	1.39064	4.73199	0.163994	0.312307	1.74163	1.04049	1.46377	4.20474	0.944627	5.0558	0.296749
MAG_AD_13	3.39597	7.70235	2.35753	1.30405	3.26979	1.82904	5.73934	0.428822	0.291471	0.708398	0.978721	3.13385	91.9448	29.7282	6.05566	47.1722	0.0647997	0.522021	0.392826	0.347977	0.300627	8.21623	4.39646	7.09318	2.73421	2.0673	2.34272	1.27199	0.863504	1.73055	9.12416	4.76888	7.20239	12.4443	7.90881	6.91584	16.3002	10.5702	7.88317	7.25871	3.9598	5.54063	3.32321	14.2484	10.9916	41.8874	6.47539	16.8844	2.60721
MAG_AD_14	37.0603	30.1417	13.6269	7.19586	19.2862	10.163	25.0915	0.376234	0.632508	0.364236	0.305239	9.88287	60.0027	19.0252	1.54554	19.0011	0.127414	0.288571	0.195604	0.157644	0.764519	77.0996	23.5497	40.1894	36.4012	6.54905	11.7761	35.0299	1.675	3.06379	15.1567	6.21397	9.35916	55.8037	17.2221	26.0806	19.7335	48.3791	2.7277	0.99072	0.0307457	0.106496	0.0325558	18.2133	29.2566	79.6651	10.9949	13.9411	6.80647
MAG_AD_15	6.76805	10.0663	3.13201	2.16545	3.42473	1.63278	3.41521	1.07898	2.25248	4.23247	5.5356	10.0454	40.3027	21.7738	1.78396	19.2194	0.097271	0.340561	0.230416	0.24875	0.415649	2.96307	1.35522	1.7057	0.658641	2.48518	2.30658	1.53083	1.19675	3.73035	19.638	19.4441	9.49215	3.30707	1.73342	2.27662	7.12177	6.42828	10.1501	6.39922	5.82885	13.1676	12.5472	7.45475	0.973816	18.1917	2.00299	3.34351	0.637273
MAG_AD_16	12.8075	9.31564	13.7052	18.1635	19.7282	12.5152	15.214	19.86	7.54611	17.0114	6.26579	6.88297	113.846	176.994	175.146	210.934	0.646555	3.8632	3.0535	3.40636	2.34798	12.9171	10.6003	13.6961	10.7084	11.9386	13.2759	13.7399	12.0313	2.43137	5.3106	3.46957	3.65066	7.4945	8.59609	8.49412	11.2605	11.0991	7.29086	12.468	4.44586	2.80373	11.8401	10.1304	6.28513	12.8151	7.52609	21.7169	13.7805
MAG_AD_17	1.81892	1.84638	0.884112	1.52649	0.859249	0.56082	3.36164	0.743001	0.500226	0.555834	0.475077	0.650987	0.808435	0.7062	5.03759	0.68556	0.0371385	0.0170098	0.0143334	0.0171026	0.085777	3.61306	1.49712	1.48234	2.13361	4.77081	3.7444	8.20636	3.99753	2.23622	7.71429	4.205	4.70289	2.60278	5.25096	2.17747	0.476703	3.12022	0.562127	1.38269	0.195295	0.143525	1.26296	8.54772	3.29626	4.24843	8.42584	13.5805	1.01321
MAG_AD_18	2.63689	3.09481	1.31849	1.77014	2.93769	1.68366	3.40123	0.745628	0.787611	1.03272	1.99767	3.74624	19.0963	5.8758	2.97586	27.4168	0.30171	0.981988	0.683932	0.693571	1.3992	8.00035	4.19027	3.85982	3.1284	0.619978	0.607289	1.04519	0.174382	4.37734	14.1811	16.3	12.3784	14.7679	2.35773	5.98742	6.17602	14.5549	2.38687	5.65735	1.17776	1.45972	2.58651	11.6471	9.93062	23.9072	8.33399	12.8003	0.414636
MAG_AD_19	9.0799	9.82972	3.96369	6.16536	12.4356	5.20034	11.9407	1.37446	1.0206	1.87047	2.1819	4.37342	536.662	317.947	53.4799	440.51	0.237405	1.59131	0.969499	1.01139	2.50061	21.9697	12.0598	18.0385	5.89661	16.1183	13.9269	35.0859	13.9632	4.672	12.5621	12.5057	9.00366	47.4624	37.4368	48.2054	140.784	98.7674	96.2172	32.4695	67.8089	97.0345	58.9821	20.609	25.3053	76.0754	23.3362	58.9303	0.706258
MAG_AD_20	35.6739	24.9607	11.5647	14.9622	29.5582	12.3709	22.7207	4.67828	4.81047	7.55712	15.5583	17.3981	193.5	134.542	32.7982	90.9197	0.351258	0.810978	0.703089	0.755987	0.630894	21.6311	19.9548	30.1797	27.3767	12.4097	9.15113	23.3701	1.61153	41.395	150.555	124.453	100.743	3.1285	2.16807	2.41304	3.87834	4.30512	3.54479	4.86288	2.71816	2.75103	4.14832	6.11936	8.51264	33.6943	3.48532	5.09819	0.586196
MAG_AD_21	145.107	183.52	96.6851	170.782	313.765	133.687	164.905	100.972	66.179	146.319	127.591	252.644	89.3898	99.4779	121.132	216.931	15.6393	94.4705	72.4873	78.2682	58.9587	315.903	173.729	239.058	99.5717	38.7319	37.4945	52.328	35.1409	75.0856	146.867	98.4301	102.192	345.487	388.949	400.471	547.721	500.422	302.332	640.525	206.839	88.3864	565.565	257.464	271.685	669.227	147.792	301.579	69.2659
MAG_AE_01	2.86815	1.47129	6.12932	9.43614	3.78237	4.91184	3.33314	0.146249	0.132084	0.0190026	0.0404975	0.0484341	0.0971726	0.0999912	0.227272	0.241923	0.996702	6.19417	4.08685	4.41439	1.20194	0.0863463	0.196256	0.422552	0.290305	0.571232	0.999339	1.1533	0.710021	0.0509605	0.122586	0.0309823	0.100172	0.29266	1.44652	0.845972	0.119207	0.375931	0.142304	0.115763	0.0853308	0.0482103	0.148675	0.0938475	0.078106	0.226849	0.180078	0.556137	3.38166
MAG_AE_02	11.2079	6.08612	13.226	18.7709	15.8886	11.7609	14.4423	20.7601	6.95858	16.8985	4.45363	2.25785	11.7221	17.7703	17.4338	21.8495	1.80592	11.0172	7.8389	12.5523	2.61579	7.02358	7.02732	8.65112	8.09131	13.7947	15.9792	16.5494	15.5325	0.25538	0.774562	0.169368	0.526387	0.682054	1.24241	1.02437	1.05522	1.38174	4.03776	1.25127	2.19958	3.18117	3.43075	5.10944	1.97739	2.67806	4.26511	14.1099	16.2429
MAG_AE_04	4.33404	1.92915	1.70498	2.14936	1.43378	0.95694	4.16969	0.67222	0.235337	0.132257	0.632764	2.13772	0.707796	0.223305	0.267762	0.800908	0.543663	2.62624	3.71474	2.73742	1.48739	3.49432	0.930113	0.643582	0.48706	2.87395	3.84883	2.54157	2.90697	0.272711	0.472375	0.870586	0.700398	1.52275	4.41814	1.02426	1.28012	1.88693	0.0394998	0.0615963	0.0415517	0.0445798	0.0376788	4.72189	4.27431	6.02549	5.01283	9.7074	0.909641
MAG_AE_05	3.17713	3.39156	5.84026	3.17404	2.04282	2.16317	5.51174	0.215802	0.460721	0.106085	0.881137	1.02408	0.0293928	0.0115252	0.00478511	0.0283843	1.80568	20.3863	28.8268	32.8972	6.02565	0.314194	0.319242	0.178762	0.193968	8.06516	11.4631	5.36982	16.078	0.0365795	0.388645	0.126371	0.601496	0.037037	0.0743864	0.0240592	0.0164338	0.0162132	0.040616	0.0201807	0.0102052	0.0134782	0.0202864	2.51707	0.887425	3.86098	3.18218	7.4659	2.62648
MAG_AE_06	2.27697	4.97672	3.14387	2.01801	3.17101	1.784	4.8601	0.117989	0.122213	0.219404	0.523883	0.540779	0.0201225	0.00761758	0.120804	0.0108518	0.766718	8.02597	8.29849	8.91243	3.99517	1.94677	1.24535	2.08139	0.767156	3.78152	4.48939	1.54505	1.9391	0.387482	6.32345	1.36436	2.45761	3.6993	5.02043	1.47752	1.9548	4.64596	0.174718	0.285491	0.121056	0.210058	0.367685	0.727551	0.322707	1.59542	0.462331	0.744863	1.76476
MAG_AE_07	11.6366	24.149	10.8086	9.77914	16.4919	10.1966	33.6848	2.05873	1.02684	1.53736	2.05987	4.87315	2.74931	3.13686	2.05807	1.9822	1.45974	15.1105	13.7633	11.3555	5.55084	6.07045	3.19639	5.64174	1.52192	10.6462	12.3767	6.59901	5.77837	0.695198	3.12103	1.59601	2.61108	16.9504	29.2093	5.76237	4.81206	5.73169	3.98579	4.91839	1.85057	2.04032	3.85764	11.2802	8.80918	16.6855	14.2275	49.454	15.4906
MAG_AE_08	3.83666	4.57781	3.11027	4.15863	5.91422	2.72801	4.83732	0.783986	1.18382	1.54736	3.36187	5.27784	0.679495	0.263959	0.221764	0.143973	0.392107	2.97815	3.46277	5.06136	3.04722	3.84208	2.02255	1.97334	1.06078	3.34922	2.92735	1.84163	2.89949	3.4193	9.0366	6.56514	6.38556	5.06827	5.07654	2.64458	11.8194	6.33373	4.05541	4.97823	2.91401	3.7491	3.39185	2.08589	1.96646	9.91836	2.0506	5.53753	0.306902
MAG_AE_09	2.52992	2.93643	1.48619	1.90887	2.04321	1.09026	3.09247	0.182052	0.222043	0.327141	0.241961	0.268987	0.751278	1.25824	0.379629	0.505928	0.372234	2.84674	2.08653	3.06149	1.17464	0.88716	0.365843	0.522679	0.181656	2.75366	3.29459	3.36964	2.51398	0.218596	1.58469	0.526197	1.30927	1.25113	2.02772	0.950114	1.53682	1.0948	0.35588	0.340194	0.128371	0.121003	0.479431	3.40726	0.679315	1.81476	1.90108	4.39517	0.415244
MAG_AE_10	40.8862	33.9216	15.1567	7.6552	21.362	11.1321	27.6065	0.220121	0.593877	0.263436	0.180608	7.57428	6.21516	2.02622	0.19359	2.24351	0.283195	1.30373	0.749685	0.301416	3.91536	67.6857	20.7708	35.8396	32.3485	6.21471	11.5252	34.3451	1.56166	2.46649	12.1815	4.90565	7.71175	45.9352	14.0535	21.2414	15.8719	39.133	2.16274	0.674242	0.0313295	0.0848194	0.0243226	18.3493	33.2785	83.135	12.0105	14.0296	6.24784
MAG_AE_12	35.564	26.9746	15.3426	17.1086	18.7238	10.7646	37.7157	1.12916	1.50927	1.87519	3.23794	5.77714	0.819165	1.48588	0.706497	0.314877	0.192412	2.32217	2.96038	2.71058	1.96636	2.58408	1.86384	2.21467	1.42496	16.3032	17.0423	9.70363	13.9971	1.05273	5.74521	1.77107	4.54499	16.4334	34.5918	8.45216	18.2122	13.6019	0.861789	1.44442	0.685322	0.553313	1.0873	12.8881	4.90074	21.6082	12.8211	16.393	5.83826
MAG_AE_13	9.86856	20.6922	25.5235	18.8542	15.4427	6.12565	12.349	4.82204	4.92143	2.16057	1.34485	2.87265	0.757945	0.378978	0.478549	0.704741	1.00313	16.0093	10.8575	13.9083	3.17113	19.5046	22.9368	18.3684	7.04014	6.11447	6.97628	14.4941	6.36195	0.736929	3.22846	0.784721	2.82947	1.95312	4.06912	2.39485	1.11423	2.05745	0.0955086	0.378565	0.11772	0.0638488	1.31634	3.14764	2.1827	3.61066	4.85583	3.94138	14.5536
MAG_AE_14	4.85981	5.54971	2.24414	3.67345	3.48808	1.42609	7.44018	1.30562	2.24161	2.33055	5.29035	6.92644	5.66094	2.13916	1.38768	5.84825	1.22517	4.39153	2.44312	3.70697	3.63554	18.3866	10.8004	16.4326	5.13293	4.7732	3.58515	5.48778	1.11114	1.67546	15.1042	4.45461	6.66736	18.0645	11.3114	7.97206	8.48803	19.1068	1.31999	8.50576	0.536675	1.04074	1.48173	8.32626	4.4246	18.8332	5.94268	9.48916	1.44501
MAG_AE_15	16.611	22.686	14.6927	12.1995	21.3676	9.12225	20.5403	3.94165	2.22094	7.81659	3.38161	2.94279	17.164	33.2203	9.64693	18.8417	1.31337	8.29203	5.71271	8.21069	4.98263	8.43473	3.6302	7.3973	1.07932	24.4146	22.1672	17.8534	15.4471	1.74481	6.54761	2.99289	6.71829	10.6192	19.3685	3.69123	14.1784	11.2105	36.6086	4.86137	8.13588	3.21753	16.7061	11.581	2.16932	6.07843	6.65419	24.5216	13.0468
MAG_AE_16	1.92131	1.20388	0.602448	1.22967	0.965241	0.383994	3.43854	0.247215	0.2	0.079575	0.161795	0.200838	0.0330065	0.0122978	0.00982624	0.035041	0.42347	0.393342	0.433752	0.519545	1.58477	2.18645	1.62324	2.28271	1.08234	1.6026	2.55696	5.72234	2.64011	0.0389479	0.127213	0.0453304	0.48273	0.355063	0.768903	0.290999	0.106396	0.177192	0.00952237	0.0219419	0.00437509	0.00689513	0.00962679	1.85245	1.60219	0.507816	4.29359	3.02608	0.274621
MAG_AE_17	6.57001	9.42349	4.75371	5.61656	6.11397	5.01498	17.7125	0.357377	0.855171	0.482097	1.40843	2.45351	0.0586426	0.0392797	0.307667	0.223611	0.423357	1.84503	1.65821	1.41547	1.324	3.40262	1.24082	1.15885	0.453684	3.25704	3.09774	4.14124	1.84543	0.0674996	0.330337	0.0646997	0.200002	0.278066	1.23279	0.104569	0.0204167	0.107221	0.0575967	0.167216	0.0411975	0.033649	0.296373	4.36945	1.30276	0.498204	1.76706	1.80851	1.71086
MAG_AE_18	3.8743	8.11223	2.79654	1.63546	3.4385	1.90524	5.96543	0.48538	0.383111	0.766503	1.22022	3.83937	4.14213	1.33436	0.335413	2.11239	0.160315	2.66375	1.69287	1.35418	2.34172	6.64368	3.69153	5.72347	2.2685	1.08955	1.26232	0.609532	0.460308	1.85359	10.0366	4.93528	7.807	11.377	4.84841	6.53626	16.748	10.7624	9.10643	8.08101	4.63235	6.46857	3.49166	14.1357	10.0982	37.5449	5.62684	13.24	1.38786
MAG_AE_19	2.83915	9.03726	2.16716	2.13293	9.08271	1.84039	4.20964	2.69316	5.11302	6.54318	5.78177	9.61291	6.68977	3.26863	3.43953	4.98136	0.366334	1.61093	2.16556	1.73314	1.03186	8.63741	9.96256	13.4606	8.13055	1.45403	1.38633	1.2215	1.25737	3.66316	24.2167	5.23742	16.8964	14.6223	15.1783	12.7891	11.9905	16.2948	0.332559	1.30634	0.417349	0.401462	0.785943	1.57093	0.948408	2.28902	1.85227	2.12301	0.542992
MAG_AE_20	1.68215	2.05314	0.788917	1.03967	1.79956	1.02266	2.23604	0.627463	0.666481	0.83256	1.70317	3.2385	0.76331	0.549585	0.442529	1.14425	1.03897	4.21462	2.68806	2.45861	7.39761	6.30997	3.34337	3.0766	2.51104	0.694731	0.634837	0.959791	0.166514	3.05033	10.5657	12.4513	9.25238	12.3005	2.35203	5.27402	6.31326	12.6945	4.02207	6.49365	2.34784	3.1701	3.40747	8.13893	8.48385	20.6147	6.89699	10.7567	0.30624
MAG_AE_21	1.28538	1.67954	1.7501	2.32585	1.1778	0.696783	3.64477	0.146251	0.171883	0.176628	0.285372	0.426022	0.275926	0.133208	0.078646	0.309162	0.988007	10.9923	9.16148	6.73548	7.5725	0.946088	0.62173	0.884417	0.320025	3.52535	4.3846	10.386	12.5281	0.207963	1.35806	0.483705	0.625097	0.612437	0.418815	0.367102	0.408491	0.697965	0.133597	0.256944	0.0911249	0.103327	0.13844	0.318745	0.205009	0.650807	0.284937	0.48997	8.0991
MAG_AF_01	0.0531086	0.0376252	0.213284	0.205906	0.0481937	0.0380189	0.0531083	0.00293081	0.00222485	0.00120253	0.00071067	0.00209489	0.00148005	0.00272619	0.00421413	0.00466498	0.0080443	0.056202	0.0174931	0.0421574	0.0208764	0.305573	9.19502	3.6537	4.28664	0.069166	0.405181	0.688937	0.0461521	0.0323536	0.016518	0.0633296	0.0107891	0.00214375	0.00782987	0.00720997	0.000980638	0.00220085	0.0527282	0.0668996	0.029788	0.0669693	0.0488791	0.0224533	0.0131793	0.0211648	0.0103957	0.0254938	0.0733488
MAG_AF_02	2.34289	1.66575	0.778534	1.55821	1.27575	0.494788	4.22245	0.424024	0.305515	0.237469	0.336976	0.499013	0.0132485	0.00552047	0.00469966	0.015277	0.0937676	0.117102	0.117412	0.133459	0.360774	13.8498	10.2018	14.2951	6.72587	1.94954	3.07523	6.88888	3.09485	0.0687039	0.230092	0.112132	0.653283	0.48052	0.976028	0.353279	0.125612	0.301241	1.43173	2.54203	1.12153	1.03709	1.77691	1.49011	1.29512	0.867751	3.23229	2.38529	0.621983
MAG_AF_03	0.0675109	0.0393393	0.0412407	0.0495552	0.0371643	0.0205987	0.0764013	0.0394409	0.0383792	0.0403047	0.0584762	0.0528369	0.0495481	0.0285265	0.00937171	0.0433796	0.0262567	0.0369987	0.0262197	0.0395071	0.0643164	28.7853	20.013	35.908	10.4297	0.560882	2.29349	3.87266	1.21347	0.165054	10.8527	1.03656	3.94761	0.0369231	0.0199128	0.0198402	0.017831	0.0512814	0.0582664	0.0699433	0.0235187	0.0344041	0.049848	0.0878737	0.0383592	0.0751813	0.0376304	0.0871055	0.256603
MAG_AF_04	2.98197	5.63412	0.97377	0.646972	2.16347	0.77287	2.91687	0.192467	0.479663	1.18923	0.413363	1.47356	1.16828	0.626187	0.104003	1.44802	0.0114677	0.0517153	0.024744	0.0230798	0.101573	5.74999	2.47731	3.6581	1.8177	0.876404	0.968769	4.32081	0.424489	0.526424	2.19138	2.43167	1.31318	2.90941	0.235223	1.37648	0.860351	2.00219	0.177018	1.11256	0.151325	0.329697	0.669376	10.2889	1.51315	6.81047	2.15171	1.2191	0.248252
MAG_AF_05	3.56006	4.44699	2.09177	2.65361	2.91837	1.57171	4.38544	0.353544	0.459338	0.606245	0.538991	0.876829	1.23944	1.76706	0.523013	0.856313	0.0894847	0.438663	0.381927	0.500415	0.242618	13.4232	5.81561	8.41273	2.82007	3.72496	4.40883	4.22261	3.33774	0.329798	2.17702	0.739909	1.70813	2.02539	3.20206	1.40056	2.44711	1.79683	0.527072	0.580424	0.188865	0.19135	0.698492	3.18412	0.728452	2.196	2.04167	4.6988	0.54241
MAG_AF_06	0.569281	0.660521	0.680909	0.705738	0.516397	0.325821	0.973379	0.148206	0.15435	0.147218	0.300905	0.193518	0.0132133	0.00637613	0.00594293	0.00873429	0.0635129	0.457674	0.36854	0.368716	0.188131	29.1723	24.9818	43.8558	13.8639	1.02835	1.50857	0.44335	1.18131	0.0244828	0.263888	0.0250957	0.15318	0.566104	1.01739	0.228476	0.0295689	0.318273	0.0400028	0.064342	0.00762032	0.0113643	0.079574	0.635185	0.24452	0.758443	0.520564	1.24451	2.47023
MAG_AF_07	3.3065	3.29699	5.70235	3.30965	2.14898	2.21428	5.49066	0.34993	0.470434	0.195379	0.802081	0.958941	0.0450409	0.0243038	0.00650638	0.0452928	0.399798	3.78468	5.41258	6.19191	1.22371	3.65534	3.4012	1.67873	1.65735	8.71206	12.4956	5.6625	17.4204	0.118571	0.692936	0.259183	0.983617	0.311555	0.306731	0.128907	0.165872	0.852598	0.15661	0.0572424	0.104452	0.0466922	0.0977191	2.82822	0.928183	4.16676	3.67268	8.33602	2.85128
MAG_AF_08	0.524182	0.422809	0.22796	0.206751	0.323867	0.11083	0.684154	0.00170813	0.00366014	0.0027335	0.0178173	0.0117531	0.167895	0.0524692	0.0301895	0.212562	0.00573526	0.0156323	0.00895421	0.0158716	0.0159736	4.37413	2.94864	1.09872	1.10885	0.507197	0.59659	0.741078	0.26066	0.0528174	0.0787928	0.096204	0.0480154	0.577824	0.934474	0.192766	0.167091	0.100937	0.127391	0.164965	0.0906565	0.0907541	0.142361	0.307825	1.19106	2.2899	0.179287	0.364505	0.230846
MAG_AF_09	1.72401	1.27711	1.16445	1.13156	1.08504	0.750851	2.41139	0.118215	0.183511	0.285544	0.508148	0.801127	0.615745	0.182887	0.134932	0.0804902	0.0675196	0.422347	0.489024	0.674982	0.379509	14.7302	8.05905	12.4967	7.73112	2.74503	2.32585	1.16304	2.74971	0.3427	1.64309	0.598255	1.09866	3.24372	4.01313	2.37908	4.06101	4.85574	1.40636	2.77942	0.680586	0.315515	1.89631	1.84833	1.84297	7.06165	1.17051	4.62961	0.349805
MAG_AF_10	1.09764	1.35069	0.254286	0.336187	0.290088	0.102411	2.04832	0.036489	0.16528	0.0188774	0.0833856	0.173496	0.0845735	0.0605851	0.014509	0.0273415	0.109462	0.0417961	0.0432855	0.0688637	0.106747	3.41582	0.675841	1.06484	0.469682	1.54943	1.2172	1.78075	1.0941	0.0475398	0.271535	0.0911183	0.557546	0.23007	0.143643	0.298094	0.0228526	0.115787	0.00416285	0.0166133	0.0104478	0.0110841	0.010262	1.45499	0.242588	0.261955	0.563906	0.363952	0.202366
MAG_AF_11	5.71687	1.59921	0.962106	1.62609	0.503614	0.343413	6.79219	0.219612	0.172187	0.0298816	0.0592663	0.0243232	0.0236043	0.0238734	0.0262234	0.150144	0.0723759	0.15032	0.183044	0.0857592	0.101276	0.638987	3.32294	7.24706	1.74883	4.55376	10.0899	35.4798	6.93512	0.0190946	0.0406706	0.0112218	0.0287644	0.186865	2.09928	0.157829	0.0635878	0.128704	0.112157	0.0360723	0.0283185	0.00741943	0.0336244	0.400073	0.723874	3.78492	1.52601	6.81	1.91738
MAG_AF_12	0.382186	0.391057	2.93448	1.82759	1.11489	1.53595	0.394171	0.196735	0.194493	0.114503	0.121907	0.0835304	0.236038	1.03385	1.04917	0.0946426	0.106806	0.0381742	0.381142	0.190848	0.00429032	0.0491191	0.210261	0.139263	6.63815	0.0698895	0.0912386	0.101658	0.178665	0.0588623	0.115549	0.0780681	0.0624103	0.133644	0.0944608	0.175495	0.0248824	0.0747531	0.00616901	0.0239678	0.00777142	0.00936388	0.00797908	0.016864	0.00923855	0.022083	0.023098	0.0680254	4.6562
MAG_AF_13	0.923024	0.474543	0.84668	0.885159	0.357854	0.197754	0.857269	0.130427	0.204891	0.248683	0.693959	1.72464	0.212026	0.0747447	0.0682237	0.293249	0.0390294	0.101354	0.105837	0.184984	0.193138	6.42479	2.53566	4.07646	10.0598	1.45709	1.43159	1.85929	0.855276	0.213785	0.4378	0.306969	0.739588	1.5692	4.32253	1.9045	3.13028	0.959697	1.45543	4.68075	0.265189	0.319228	1.80405	1.1161	1.63553	4.49934	1.03746	5.4596	0.377084
MAG_AF_14	0.778351	0.989457	0.365455	0.323784	0.510491	0.242943	0.804905	0.219331	0.134361	0.127281	0.1125	0.0875615	0.223935	0.247576	0.103518	0.225393	0.0417781	0.109847	0.0550522	0.0505519	0.0490552	1.8131	0.716807	1.07252	0.373807	0.736223	0.802075	1.06109	0.384773	0.0305499	0.322206	0.0965814	0.236275	0.358807	0.298438	0.153991	0.155664	0.298661	0.102156	0.261255	0.063123	0.0580675	0.285046	1.37139	0.407699	0.781273	0.787797	1.13025	0.399359
MAG_AF_15	0.375186	0.636569	0.353705	0.269714	0.194794	0.168993	0.545148	0.162443	0.0870685	0.11257	0.137807	0.10014	0.0790773	0.0809583	0.027872	0.0438653	0.0252683	0.0920881	0.0909054	0.100116	0.075924	10.403	6.79304	2.29727	2.10673	0.779483	0.476349	0.805201	0.398854	0.0278891	1.2688	0.0478306	0.489813	0.0368699	0.0526781	0.0278947	0.10473	0.0680385	0.130347	0.101854	0.0762056	0.0808039	0.0819557	0.0301166	0.0406232	0.0467278	0.0528873	0.118517	0.104775
MAG_AF_17	0.456803	0.586671	0.322626	0.291169	0.392035	0.245713	1.96636	0.110947	0.0898545	0.068403	0.11676	0.154748	0.00568812	0.00402941	0.00110266	0.00257619	0.0282813	0.0677808	0.0858194	0.0793963	0.098524	2.71802	2.00246	2.53162	0.812198	0.763722	1.09198	0.727472	0.663005	0.0502702	0.250727	0.0880611	0.208816	0.642064	1.29765	0.334604	0.50895	0.614787	0.0129069	0.0267876	0.00366341	0.00599194	0.0135616	0.890256	0.548731	0.818433	0.77036	0.822532	0.559113
MAG_AF_18	2.55144	5.31948	3.42708	2.21817	3.43035	1.88741	5.42739	0.130577	0.141835	0.233236	0.512968	0.500017	0.0674396	0.0447814	0.130565	0.0491121	0.106755	1.03987	0.998094	1.12948	0.534942	35.375	23.3802	39.3161	14.6606	4.63548	5.5854	1.89096	2.31844	0.258333	6.36762	1.12286	2.36808	3.39625	4.58849	1.3764	1.30294	4.24166	0.0593866	0.426368	0.0501479	0.126378	0.619713	0.821059	0.329322	1.60511	0.554479	0.843832	1.88512
MAG_AF_20	5.05852	6.63181	1.97559	3.03433	3.73092	2.55465	8.63273	0.347325	0.738909	0.480344	1.29601	2.38699	0.187052	0.0931849	0.352802	0.436326	0.0773101	0.278364	0.205488	0.219362	0.249881	26.6739	11.0794	10.573	4.24198	2.71361	2.38513	3.49024	1.40197	0.643341	1.75054	1.56413	1.2543	1.2622	1.075	0.576509	0.628674	1.24247	2.69498	4.09963	1.84124	2.0952	2.96579	5.70822	2.40714	3.76433	2.65444	3.79607	1.39743
MAG_AF_21	1.2136	1.14467	0.412484	0.79231	1.46968	0.674765	2.07911	0.204829	0.483706	0.409312	0.528732	0.755517	1.55767	0.890329	0.310076	0.936169	0.0903453	0.360412	0.176987	0.280387	0.368348	2.21353	2.30324	2.72306	1.52217	0.680396	0.781953	2.46231	0.430601	0.243362	1.16924	0.508598	0.720026	1.1112	0.781105	1.75085	1.73935	1.4142	3.19801	4.72859	1.32086	1.6132	3.31032	2.42275	1.25937	7.16412	0.920909	2.65269	0.496668
MAG_AF_22	0.358511	0.22221	0.441693	0.64295	0.18764	0.228738	0.384124	0.00651849	0.0108308	0.00379529	0.00413123	0.00295923	0.255732	0.0958844	0.0421321	0.317975	0.212799	0.100783	0.184551	0.176934	0.134323	0.817104	2.20323	1.75526	0.803809	2.65261	2.67866	2.04686	2.30281	0.450672	0.685207	1.02264	0.373012	0.00339377	0.00919311	0.00245659	0.00351601	0.00445159	0.0903714	0.0385111	0.0150094	0.0206086	0.0294495	0.016261	0.00421499	0.0118688	0.0197078	0.0331058	0.069657
MAG_AF_24	0.0897193	0.0416629	0.0390017	0.0409876	0.0312001	0.0230219	0.120678	0.0725644	0.577775	0.109765	1.26	1.24889	0	0.000430963	0.000267875	0.000389637	0	0.00118236	0.000947147	0	0.000812968	8.14913	4.05622	0.922819	0.865758	1.72545	0.783086	1.07974	1.06252	0.0600525	0.63207	0.403234	0.342692	0.00158718	0.00156031	0	0.000394559	0.00096667	0.0268297	0.3312	0	0.0281333	0.0541002	2.03791	3.62927	1.7543	3.21857	4.34113	0.0392123
MAG_AF_25	0.195887	0.335179	0.0845533	0.0933929	0.144975	0.0660752	0.251371	0.016877	0.0369044	0.0257891	0.0226114	0.0573825	0.00873372	0.00984411	0.00453064	0.00581174	0.0013446	0.00405904	0.00235312	0.00207724	0.0112851	1.27468	0.914508	0.86826	1.13729	0.235506	0.26918	0.426439	0.132025	0.0482023	0.180798	0.109221	0.0719863	0.350261	0.135487	0.167781	0.283958	0.399342	0.0230109	0.215116	0.0102199	0.0229216	0.0253398	0.284855	0.0409398	0.459453	0.108104	0.0779827	0.0820102
MAG_AF_26	13.7255	23.7474	12.424	7.35986	8.78289	7.17246	35.8409	0.482494	0.695468	1.18434	1.46543	3.03902	1.61423	1.29847	0.364827	1.4138	0.0412932	0.401196	0.42873	0.372776	0.386347	13.6574	7.15524	7.16981	3.05914	8.25737	8.68035	7.45129	6.92703	0.900195	4.45352	2.566	2.77198	31.2962	64.8412	14.6999	33.3897	24.3756	1.17294	3.25856	0.507293	0.723979	2.05888	24.1118	8.47467	38.0679	19.9695	25.6816	2.768
MAG_AF_27	0.171437	0.161613	0.189985	0.178742	0.173019	0.0859388	0.324607	0.2869	0.210604	0.123359	0.124945	0.0555861	0.00619582	0.0022115	0.00121899	0.00608453	0.0970177	0.0794837	0.408645	0.304465	0.0306911	1.18815	58.9111	5.70012	21.8002	3.29643	3.39493	3.09206	6.4139	0.0133821	0.0590829	0.0447221	0.035683	0.00971102	0.0356209	0.00904301	0.00152336	0.0065626	0.0223542	0.013684	0.00877131	0.0136782	0.0224176	0.379036	0.226219	0.833323	0.515817	1.66324	0.438274
MAG_AF_28	7.72049	8.65444	3.37588	5.19184	11.5902	4.66414	10.3714	0.485771	0.363785	0.61065	0.8814	1.2762	33.0736	19.3279	3.33296	27.0726	0.164737	1.21617	0.74776	0.740643	2.12384	209.545	114.927	172.484	52.8423	13.7646	11.6415	30.3888	11.9001	2.87998	7.78207	9.34109	6.08524	37.4363	31.176	38.8875	113.63	78.621	92.4056	31.1352	65.1996	92.0017	57.309	22.1127	26.2439	79.3079	24.3687	62.8226	0.611708
MAG_AF_29	3.25416	6.24557	2.84491	2.45036	3.97387	2.44213	7.85063	0.792881	0.468064	0.774315	0.916118	1.84726	2.17383	1.67386	0.701423	1.35942	0.128655	0.789986	0.671416	0.661538	0.421973	9.25739	4.79162	8.27113	2.53991	4.45376	5.0824	3.13416	2.49923	0.782115	3.54847	2.08371	2.76381	9.42727	13.2437	3.73425	4.76487	3.76537	4.09224	3.48147	1.86704	2.22837	2.9585	6.25512	4.34693	13.4578	4.58292	14.3996	4.61546
MAG_AH_01	0.455032	0.424373	0.347363	0.522539	0.645297	0.30335	0.565697	0.487502	0.31354	0.590753	0.552525	1.15208	1.27014	0.727033	0.372679	0.905269	0.053001	0.246199	0.361919	0.363094	0.218189	0.612221	0.309179	0.594841	0.228574	0.531914	0.577703	0.484405	0.497325	54.9277	28.0923	83.964	28.1068	0.746942	0.87162	0.584282	1.44965	1.02455	1.38717	0.974758	0.972996	1.09847	0.922977	0.533403	0.357282	1.23341	0.568179	1.82174	0.535214
MAG_AH_02	0.800666	0.894726	0.900298	0.965395	0.710932	0.435392	1.29212	0.188732	0.182024	0.19592	0.359998	0.215025	0.00517573	0.0118387	0.00555363	0.00413897	0.0785247	0.654856	0.534462	0.563035	0.285774	0.850955	0.688024	1.24905	0.421105	2.23741	3.17622	1.03719	2.56289	0.318237	5.55248	0.255283	3.39538	0.934457	1.84054	0.391509	0.0185281	0.554517	0.0719715	0.163256	0.031639	0.0338071	0.203698	1.4578	0.577216	1.96855	1.2464	3.13766	2.15909
MAG_AH_03	0.431969	0.239667	0.406857	0.439186	0.170235	0.0898518	0.416211	0.0446393	0.0816451	0.0919913	0.328415	0.779094	0.109932	0.00742541	0.0191119	0.138543	0.0112226	0.0337135	0.029444	0.0378068	0.0725837	0.496911	0.190238	0.335439	0.722862	1.21069	1.21299	1.58757	0.700205	2.35402	4.33892	3.73637	8.21664	1.42115	3.84581	1.71432	2.91673	0.814067	1.34768	4.71073	0.141533	0.29265	1.68007	1.03365	1.45746	3.94422	0.986791	5.01931	0.306558
MAG_AH_04	0.234436	0.176645	0.113238	0.197815	0.113378	0.127989	0.456522	0.00834995	0.00992862	0.00889166	0.00996606	0.0193272	0.0605734	0.0391447	0.0228621	0.0516976	0.0028393	0.00807806	0.00941032	0.0156375	0.01466	0.112904	0.115299	0.129714	0.0666984	0.792864	0.70401	1.49191	0.895712	4.93614	7.95123	0.843884	5.62003	0.0647673	0.0692902	0.0982351	0.072135	0.104732	0.101006	0.0398555	0.0463761	0.0595258	0.0776846	0.112417	0.0871125	0.344102	0.0808777	0.20663	0.0473622
MAG_AH_05	0.916056	0.796823	0.404991	0.529578	0.662052	0.33027	1.09023	0.140943	0.180709	0.238729	0.40463	0.962002	0.376249	0.198838	0.0810126	0.365391	0.0166034	0.0530714	0.0440978	0.0427655	0.046622	6.20449	3.13236	4.33003	5.31816	0.559166	0.486684	0.940182	0.186114	5.31331	15.7877	12.2435	7.72294	2.41353	0.987692	1.4374	1.29647	2.55766	0.779345	1.41353	0.777929	0.826874	1.11885	2.67178	2.46485	6.60147	1.16476	2.4432	0.427348
MAG_AH_06	3.27905	2.29987	1.41242	1.29273	2.0557	0.68406	4.28452	0.004887	0.0468797	0.00634662	0.0171582	0.0946136	0.00643156	0.00554628	0.00624298	0.0130417	0.043296	0.0143101	0.00924936	0.0298251	0.0390071	0.0204219	0.0466178	0.0439966	0.0302392	1.07455	0.526246	0.915431	0.320629	11.9455	63.0317	52.2499	29.1763	1.14979	0.0284254	0.373268	0.0733922	1.15335	0.00125395	0.0200887	0.0044083	0.00301565	0.00425618	2.26924	3.65039	5.01591	0.354385	0.231698	0.191683
MAG_AH_07	14.0623	7.84161	30.1112	42.3467	21.103	17.4264	19.7632	22.7793	13.4827	6.36777	9.05138	12.3245	0.651789	0.735881	1.73804	0.335609	5.33653	24.974	31.2702	20.6589	6.82683	4.45317	9.91063	11.993	8.64432	61.0259	93.2628	67.9696	80.6049	3.09849	15.6015	1.60203	8.19042	1.65461	19.5432	1.91427	0.694069	1.78463	0.315883	0.183561	0.186435	0.116873	0.554081	38.6856	16.8393	55.2838	53.8131	156.778	96.3437
MAG_AH_08	0.355965	0.241879	0.472278	0.687721	0.20074	0.24074	0.424939	0.00451578	0.0042042	0.00498668	0.00425999	0.0011963	0.286064	0.105918	0.0341844	0.381793	0.223571	0.0976539	0.190845	0.174055	0.131536	0.12768	0.305902	0.26953	0.123897	2.63668	2.494	1.95462	2.31237	1.47877	1.93649	7.07686	2.22042	0.000583218	0.000114601	0.00181801	5.74919e-05	0.000405148	0.101681	0.0441766	0.00766147	0.015948	0.0246742	0.00429625	0.000792581	0.00136361	0.0123884	0.00696845	0.052273
MAG_AH_09	8.41287	10.0005	4.33679	2.59915	9.83607	3.4072	12.4554	0.0110761	0.00704444	0.0127764	0.0258123	0.0247922	0.0161098	0.0209586	0.00295065	0.0148745	0.0152899	0.0286928	0.0196089	0.035628	0.266331	60.8675	28.4617	29.4931	20.0314	1.99769	2.35931	1.7906	0.203375	6.40079	24.9812	29.495	26.8358	19.7272	1.23329	3.95696	3.69247	19.0277	5.74238	16.6576	0.189593	0.160461	0.435991	14.8309	10.6236	24.7823	1.82625	0.776687	0.556266
MAG_AH_10	2.08891	1.56697	1.33314	1.36903	1.3659	0.901762	2.87343	0.148602	0.246669	0.411739	0.724549	1.0911	1.14788	0.339805	0.244988	0.143381	0.0501727	0.274561	0.31961	0.45214	0.270308	1.1603	0.684348	1.03743	0.596772	3.18336	2.68148	1.42065	3.2031	3.2243	16.7205	5.833	10.6068	2.77371	3.52908	1.82412	3.76083	3.98076	0.995277	2.148	0.582656	0.267251	1.69853	1.10364	1.08116	4.13708	0.745973	2.75797	0.409106
MAG_AH_11	0.245035	0.224418	0.108358	0.140893	0.218698	0.0940052	0.177141	0.260817	0.557805	0.848812	0.840041	5.03647	0.0439936	0.0412757	0.0449187	0.136217	0.00720146	0.00896805	0.00991586	0.00624929	0.00905347	0.313531	0.156636	0.246912	0.106704	2.93443	2.7372	19.918	0.725562	7.19647	42.972	19.9223	25.5611	0.180071	0.0985314	0.135219	0.188994	0.219495	0.381832	0.479023	0.140772	0.0580733	0.323905	1.16933	3.80901	3.82581	1.68033	2.64697	0.0698298
MAG_AH_12	0.14961	0.239845	0.0672674	0.0763953	0.117759	0.0513967	0.229469	0.0410504	0.0842275	0.0542453	0.041174	0.135316	0.0258486	0.0181058	0.0134165	0.0115856	0.0015046	0.00629567	0.00289725	0.00411897	0.012697	0.0926193	0.063359	0.060801	0.0698789	0.319308	0.361147	0.504206	0.172794	0.2917	1.32559	0.885269	0.494737	0.353239	0.133922	0.161194	0.26455	0.361691	0.0699621	0.361065	0.0241432	0.0399034	0.0466798	0.272037	0.0416148	0.427067	0.112453	0.0885837	0.0564684
MAG_AH_13	1.87981	1.6219	1.67849	1.06267	0.893967	0.481566	0.973006	4.31427	9.70862	0.682385	12.1872	11.601	0.00823206	0.00883874	0.0311073	0.00163076	0.204993	0.324537	1.84857	1.43555	0.204659	16.4668	6.1135	2.61288	3.77099	0.855332	0.503187	0.876799	0.439011	0.317804	27.9586	0.448478	16.8772	0.0669171	0.20665	0.473716	2.26745	4.3425	0.00949843	0.00733228	0.00750263	0.00939984	0.00976377	0.287612	0.0735346	0.0928114	1.04171	0.666121	0.0391219
MAG_AH_14	12.7867	6.19555	15.9893	20.1328	16.9381	12.9726	15.0722	29.821	10.4329	23.8463	6.47742	3.49521	19.0921	29.7273	29.0858	35.6542	0.105658	0.656283	0.527958	0.694281	0.209513	9.45157	9.35524	11.5286	10.5576	15.6619	17.6629	17.6412	15.7117	7.63676	22.5536	3.76561	15.5625	0.81288	1.8842	1.44259	0.558181	1.40087	1.06033	0.415631	0.29356	0.144667	1.71595	5.70967	2.14799	1.9092	4.98596	17.1375	17.5698
MAG_AH_15	0.247662	0.175738	0.147459	0.207589	0.152013	0.0685081	0.438319	0.128891	0.120994	0.14058	0.216203	0.270344	0.201307	0.10628	0.0247288	0.176859	0.0299514	0.0816279	0.0775644	0.0819937	0.0990506	6.71847	3.98639	6.57721	2.03884	0.494235	1.90762	3.20171	1.03508	0.678759	85.5615	7.20078	31.261	0.337291	0.122923	0.145884	0.073934	0.336616	0.144788	0.173235	0.082855	0.122577	0.118711	0.439139	0.398479	0.970953	0.480553	1.07961	0.46081
MAG_AH_16	2.08179	4.50751	2.91103	1.79221	2.91614	1.59004	4.5916	0.108282	0.0830011	0.185903	0.36052	0.357093	0.0110943	0.00680511	0.0979149	0.0044145	0.0894524	0.981003	0.987989	1.08814	0.503532	2.50412	1.62283	2.83834	1.07561	3.96607	4.75012	1.60896	2.04384	1.2906	43.2041	4.89351	11.165	3.04205	4.34109	1.2015	1.20635	3.86888	0.0332497	0.264158	0.0244038	0.0852765	0.386349	0.503644	0.210603	1.06472	0.355951	0.507619	1.90625
MAG_AH_17	1.82341	0.948892	2.39931	1.79488	1.07876	0.766513	1.31945	0.564487	1.05848	0.287264	1.71275	1.73669	0.242783	0.343511	0.142745	0.400215	0.0225911	0.426216	0.218399	0.184779	0.0832688	0.126185	0.0619738	0.131796	0.0324035	2.15897	1.34164	1.84095	1.49315	1.9857	24.122	4.80315	7.27789	0.0372142	0.0541923	0.0184229	0.0475887	0.0307969	0.205223	1.17756	0.223022	0.134615	1.00458	2.00569	3.31088	1.76221	3.25439	5.14813	3.96056
MAG_AH_19	7.18811	8.32765	3.41526	5.40837	6.63815	2.72321	10.409	3.04574	3.88172	4.80134	9.11212	12.7082	8.60009	3.77961	2.6271	9.17308	0.311121	0.983527	0.662815	0.778718	0.854214	21.4206	12.8419	19.3143	6.61764	12.6851	9.8103	15.2676	3.30607	23.4654	205.499	64.3986	90.8141	22.8958	15.3736	11.8064	13.2824	24.9311	3.88648	12.4667	1.8783	2.03058	5.49693	11.6681	6.90051	25.9156	8.05261	13.4162	3.0196
MAG_AH_20	8.96157	10.0356	4.06892	6.4764	13.742	5.50219	11.4272	0.641994	0.461562	0.822488	1.00389	1.64252	31.7691	18.6744	3.40588	26.0759	0.202556	1.43687	0.879046	0.892033	2.36537	20.7229	11.1639	16.8434	5.43803	12.1417	10.2181	26.5991	10.3527	30.2557	80.9243	105.98	65.6434	33.7702	27.4937	34.5657	100.849	70.4989	76.9798	25.7306	54.6743	77.5264	48.0376	19.7784	24.9542	75.6045	22.5038	56.9479	0.383743
MAG_AH_21	4.485	5.85176	1.77121	2.73645	3.21939	2.26915	7.92507	0.299591	0.780147	0.421323	1.25196	2.33677	0.0223968	0.0269697	0.295834	0.17277	0.0820582	0.673854	0.35046	0.346198	0.447872	3.27252	1.11569	1.08808	0.439535	4.9465	4.57881	6.91342	2.95771	0.876386	3.7643	0.475058	2.76149	0.236175	1.03669	0.0777659	0.00396057	0.0844114	0.0549872	0.15012	0.0323212	0.0243681	0.294002	4.60185	1.30442	0.410191	1.59656	1.79477	1.73662
MAG_AH_22	27.0676	41.5301	14.6055	23.4629	46.0277	18.7263	28.5261	12.4488	8.42124	17.6611	16.2118	31.292	4.19094	3.64562	3.33241	6.85257	3.08455	12.5819	9.81757	10.9269	10.8018	44.1077	21.8325	28.3636	12.5884	18.8036	12.307	27.4215	6.56365	92.0223	178.999	124.422	100.363	47.0617	44.0641	46.6927	62.5887	65.6266	36.1595	89.1142	25.0543	14.5299	63.6036	43.5819	42.831	148.253	28.5488	60.4169	7.64764
MAG_AH_23	5.62298	6.56368	3.08743	4.88767	8.21401	3.80536	6.63779	4.42632	3.76631	6.42218	8.25168	15.8012	5.37844	3.06407	1.04848	5.33971	0.662621	3.42515	2.82925	2.94666	2.50757	13.9091	8.39696	10.2247	5.37818	2.6583	2.43314	5.2313	1.90001	13.7722	49.8644	50.7541	40.6661	15.7282	8.95577	11.2728	14.8348	18.732	12.8991	28.3389	9.52772	6.73777	19.8543	16.1354	19.5236	42.761	11.662	19.5485	3.31455
MAG_AH_24	5.16781	5.40598	4.32153	5.08608	5.81719	3.18442	6.29671	2.53669	1.84289	2.77625	3.15208	5.4284	4.01977	3.21181	1.63389	3.5073	0.698443	2.9232	2.96696	3.79139	1.81555	4.80178	2.94369	3.93791	2.18204	4.51047	5.19887	4.86839	4.53223	2.26734	7.95934	4.64692	5.57709	6.14485	3.9205	3.34776	3.7679	4.5429	10.3275	5.62523	4.57189	5.04225	4.8259	4.95308	2.70513	11.0775	5.02325	12.2867	5.78897
MAG_AI_01	3.09838	0.989831	0.533803	0.4391	0.136616	0.0882178	2.32449	0.410614	0.468242	0.0369909	0.0703975	0.0653388	0.00430058	0.00193776	0.00536754	0.013126	0.229367	0.182161	0.331783	0.165856	0.167116	0.0370359	0.179751	0.455988	0.422003	3.96499	9.43438	16.0618	3.24658	0.0402014	0.049323	0.0223275	0.02297	0.214702	62.3262	0.0647279	0.0292814	0.0614129	0.192547	0.0415616	0.20197	0.0146223	0.0453482	0.0358537	0.0323454	0.0977483	0.0870322	0.277457	1.77335
MAG_AI_02	123.144	21.5976	149.751	120.856	86.6752	49.1038	42.39	17.2736	8.76922	3.60954	5.01883	9.06174	51.9067	66.2569	26.2815	94.7317	10.1441	174.388	97.7091	64.3717	21.5662	60.2709	66.7355	157.927	26.9388	124.781	228.19	217.145	113.527	2.62578	24.6491	3.06648	23.5707	43.5913	108.813	18.1062	20.5372	37.1756	18.639	48.3095	20.8891	8.64659	74.8228	14.4165	10.4028	75.2667	33.8987	148.441	128.921
MAG_AI_03	1.30262	1.4638	1.53191	1.63443	1.16944	0.714037	2.19769	0.258594	0.253974	0.244701	0.494006	0.298433	0.0124719	0.00379953	0.0103449	0.0126082	0.13905	1.09363	0.858394	0.877505	0.452945	1.16959	0.982378	1.77828	0.56895	1.80401	2.57443	0.770865	2.10982	0.0396258	0.549238	0.0298961	0.32465	12.6423	23.5459	5.23988	0.151331	7.23366	0.0549793	0.159464	0.0258796	0.0243528	0.237639	1.024	0.319866	1.24635	1.0215	2.53947	2.32872
MAG_AI_04	3.48471	0.989297	0.70453	1.03672	0.305848	0.243598	3.84413	0.437558	0.327855	0.0508072	0.121696	0.053808	0.0496217	0.0443905	0.0437396	0.253922	0.134621	0.290721	0.35119	0.183975	0.23115	0.0671712	0.289969	0.765677	0.390569	4.64306	12.4693	21.1875	4.39497	0.0398075	0.074894	0.0220328	0.0539019	3.82692	43.9559	3.1683	0.621469	1.98609	0.216276	0.0725895	0.0578725	0.0165567	0.0573593	0.336272	0.381087	2.16243	0.894628	3.60577	4.27288
MAG_AI_05	0.851634	0.793933	0.278971	0.527789	0.749034	0.453694	1.50802	0.0673186	0.253373	0.161732	0.137425	0.293196	1.39874	0.882612	0.31904	0.751518	0.0506289	0.27912	0.141842	0.190019	0.244674	0.673188	0.884365	1.25202	0.690295	0.359654	0.645299	2.13675	0.424424	0.185923	0.501379	0.143107	0.321601	2.99711	3.48912	5.41228	3.24027	5.59299	0.84382	1.25317	0.415592	0.51223	0.870723	0.692574	0.376095	1.90435	0.328161	0.73002	0.304741
MAG_AI_06	12.0324	5.80204	15.4759	19.0917	15.802	12.3032	14.2314	27.453	9.52527	22.0686	5.9153	3.04096	15.0345	23.2901	22.9231	28.0611	0.0382325	0.225011	0.1674	0.257372	0.0641298	42.6544	41.9749	42.8163	38.8288	12.8947	14.6417	14.8597	13.4666	0.345305	0.967829	0.171164	0.661374	9.53952	26.7476	19.0902	1.57993	15.2477	1.02458	0.394526	0.315525	0.166248	1.70531	6.09263	1.91187	1.97516	5.0774	17.5285	19.7789
MAG_AI_07	0.933817	2.26936	0.20228	0.132812	0.465715	0.145173	0.667453	0.0443357	0.254501	0.425153	0.0516283	0.409739	0.00570143	0.0036743	0.000632625	0.00626585	0.00457668	0.00259584	0.00306836	0.00492379	0.00962143	0.634393	0.242168	0.302689	0.189796	0.272501	0.250375	0.929511	0.100784	0.0861219	0.673527	0.327816	0.316792	5.27163	0.173055	3.0759	0.522559	2.28853	0.00159745	0.0472699	0.00380563	0.0078355	0.00582812	3.806	0.254333	1.0549	0.650914	0.321689	0.0625236
MAG_AI_08	44.5351	61.2059	16.0983	6.44265	5.10539	4.26515	41.2874	0.0525409	0.0401866	0.0260485	0.0169481	0.123772	0.0155336	0.00869382	0.000857354	0.0128424	0.107681	0.0731335	0.110405	0.0546297	0.126434	0.246249	0.175902	0.186084	0.119766	13.478	15.8627	15.8525	5.15171	0.0617718	0.678667	0.115709	0.550972	11.1375	22.4795	11.5183	1.03134	1.40663	0.0250774	0.053331	0.0272535	0.00814807	0.0266953	6.66933	36.9042	86.1941	7.39738	16.2409	1.01367
MAG_AI_09	1.68286	1.25292	1.18129	1.13768	1.08548	0.729952	2.36128	0.212044	0.320775	0.472323	0.88536	1.41393	0.824796	0.2385	0.190191	0.09421	0.0434127	0.308162	0.341578	0.466324	0.257793	1.01254	0.543346	0.824645	0.492398	2.74367	2.35253	1.22164	2.76434	0.545014	2.38374	0.882587	1.57205	21.3979	25.8092	13.3467	29.4943	28.4461	1.41629	3.44464	0.85742	0.424188	2.75431	1.22156	1.12773	4.25815	0.761833	2.88662	0.370582
MAG_AI_10	7.1914	8.07716	3.43813	5.68279	5.71778	2.40825	10.9744	1.77895	2.85896	3.04294	6.96748	9.17013	10.7736	4.09222	2.60237	11.066	0.312316	1.67957	1.40346	1.46986	1.08036	22.95	13.7263	20.7321	6.60982	5.19107	3.90559	6.18277	1.30997	2.07559	17.0502	5.44278	7.69788	270.835	168.829	121.922	126.804	282.431	3.01022	11.2362	1.31152	1.65604	4.19382	11.4546	7.23867	27.1101	7.74804	12.2436	2.28696
MAG_AI_11	4.50366	3.14926	1.9589	1.75573	2.74721	0.937118	5.64918	0.0753466	0.163403	0.049548	0.157514	0.338486	0.039614	0.0186783	0.00802237	0.0281629	0.0912985	0.226783	0.207758	0.245659	0.158285	0.107322	0.12003	0.11478	0.0700367	1.2158	0.754274	1.1462	0.851521	0.883422	5.12046	3.45647	2.28074	24.008	0.523401	7.57968	1.31836	23.9976	0.0707186	0.342234	0.0550926	0.0500091	0.117623	5.10625	7.88942	13.1172	0.992036	0.786082	0.177207
MAG_AI_12	73.5633	77.4573	29.3783	32.1903	16.0227	18.0661	114.825	0.53218	1.32433	0.0529927	2.523	19.2103	0.000721883	0.000253894	0	0	0.191055	0.646955	0.504256	0.407836	1.19244	0.886415	0.310071	0.285423	0.0917652	4.62832	10.1534	18.1784	10.4104	0.0123352	1.01635	0.0234507	0.241894	0.290167	25.4419	0.11048	0.00759022	0.105894	0.0191373	0.0122929	0.00335141	0.0053865	0.0133581	11.3012	20.1176	13.8924	6.53469	10.7163	0.807156
MAG_AI_13	2.19151	4.70419	3.05262	1.92599	2.87455	1.59318	4.76317	3.72513	2.7166	3.7379	2.52729	2.96712	2.18468	1.15146	1.56384	1.98352	0.129381	1.2316	1.25419	1.32753	0.632938	3.19649	2.29617	3.46965	1.36361	4.01469	4.73062	1.68081	2.06712	0.603358	9.03223	1.72104	4.03024	35.0431	47.7553	13.8572	13.4466	43.7926	0.0669609	0.294037	0.0449552	0.117153	0.462932	0.818901	0.489409	1.48287	0.667255	0.721994	1.70176
MAG_AI_14	11.0736	13.6624	5.28382	3.49857	12.4901	4.56964	17.8353	0.068885	0.0623169	0.144583	0.194087	0.384611	0.0350609	0.0373351	0.011569	0.0264266	0.0357439	0.0473871	0.0278647	0.0546439	0.355024	27.7052	11.9597	13.5181	8.89928	1.99412	2.3631	1.84248	0.258939	1.73805	7.55145	7.92363	7.32779	142.62	8.62276	28.7988	27.0056	136.252	6.59863	19.347	0.204108	0.169794	0.496686	19.0417	13.6723	32.0953	2.40751	1.0143	0.999734
MAG_AI_15	25.2682	20.7704	9.22978	4.83191	13.1844	6.81301	17.1422	0.153222	0.321375	0.128543	0.166274	3.47547	5.23721	1.69131	0.151593	1.83005	0.0969282	0.21405	0.147467	0.119368	0.548546	69.6162	22.0465	37.7878	34.4023	5.90414	10.9785	34.4986	1.60574	1.84838	12.4472	2.78558	9.10547	285.103	90.3804	143.428	117.312	279.968	1.47585	0.295806	0.0234751	0.0871185	0.0635231	14.934	24.2316	67.5754	9.14299	11.1109	5.91398
MAG_AI_16	3.48427	1.955	0.846809	0.756317	2.94332	1.80195	3.77063	0.555131	0.648507	0.76255	0.554125	15.7792	2.27177	1.01751	0.185292	2.27831	0.036654	0.0669867	0.0275222	0.0426392	0.171927	24.7812	4.69056	5.89008	3.31015	3.95798	3.39779	6.73599	0.501719	1.29201	3.46505	2.56114	2.4813	230.621	58.6379	78.6592	29.8577	95.2498	4.79489	3.86859	0.0188186	0.0155939	0.0730861	8.77196	4.38741	10.7959	4.53435	2.51958	3.93118
MAG_AI_17	0.139843	0.156925	0.073729	0.05265	0.221635	0.124518	0.257663	0.0058843	0.00517881	0.000882051	0.0141121	0.018859	0	0	0	7.45156e-05	0.034507	0.0402062	0.0397822	0.042698	0.0338785	9.74198	3.4161	1.7113	1.84636	0.205389	0.123609	0.146246	0.0457688	4.10733	5.82828	11.7538	8.67837	5.03823	34.7041	6.62086	43.3204	60.5122	0.028236	0.0837397	0.00496601	0.0396739	0.00672408	31.2323	17.6659	31.4296	5.60769	4.33971	0.0389762
MAG_AI_18	0.127834	0.150562	0.0486536	0.0683682	0.109184	0.0582682	0.197008	0.0260811	0.0454341	0.038643	0.0810126	0.153593	0.294768	0.158508	0.0574837	0.268661	0.00596742	0.00832833	0.00478933	0.00473981	0.00477331	1.05733	0.491582	0.575001	1.29116	0.173085	0.134066	0.369225	0.0596779	0.365662	1.19261	0.911237	0.643703	19.1863	3.692	10.7779	5.2442	18.6921	0.292817	0.924705	0.503195	0.501528	0.558711	1.85952	1.96921	5.42278	0.513278	0.710695	0.0630003
MAG_AI_19	4.08978	2.50297	1.26904	2.68872	2.08057	0.749819	7.75909	0.798739	0.603888	0.205118	0.484684	0.537384	0.00486496	0.00250612	0.00312123	0.00345924	0.0452164	0.0458917	0.0483447	0.0440557	0.140403	1.19445	0.874586	1.27356	0.612085	1.74439	2.81522	6.54463	2.81766	0.123042	0.347891	0.124286	1.46924	2.74251	10.8881	3.20519	0.0890339	0.0459665	0.0183619	0.0104092	0.00965494	0.00841729	0.0280186	0.427909	0.37795	0.176995	1.08187	0.786471	0.834805
MAG_AI_20	1.01341	0.37409	1.22992	1.68259	1.08646	0.542911	0.611349	1.40941	1.80951	0.530902	0.620091	0.161775	1.90341	0.698461	0.649044	0.640356	0.796859	0.563879	0.595777	0.777124	0.355464	0.393565	0.44755	0.528986	0.828539	0.170836	0.40904	0.336044	0.415122	0.709658	0.319366	0.408254	0.309594	1.70626	0.646781	0.970858	2.86072	0.767365	2.15585	0.765004	4.20967	0.445257	0.849521	0.275592	0.0955722	0.382074	0.35911	0.666942	0.243646
MAG_AJ_01	2.63892	5.75912	3.50734	2.25939	3.50055	1.99444	5.69382	0.0865226	0.0824711	0.206168	0.45016	0.401427	0.0322049	0.0284617	0.13568	0.0235016	0.114322	1.13965	1.10297	1.13987	0.557314	2.87219	1.79735	3.06669	1.19794	3.98433	4.8226	1.63438	2.09564	0.287024	6.54495	1.26364	2.48652	3.95597	5.2501	1.50318	1.48166	4.86202	0.448248	4.59502	0.384056	1.39977	7.37397	1.18992	0.473367	2.34651	0.745068	1.12902	1.89954
MAG_AJ_02	11.6707	13.9743	5.75854	3.61286	13.3886	4.72971	18.0756	0.0712335	0.0555651	0.104727	0.173061	0.252024	0.0321821	0.0260449	0.00896997	0.0209362	0.0299583	0.0477443	0.0280648	0.0609814	0.372388	27.0787	11.2117	13.1803	8.54044	5.56456	6.72477	5.20053	0.646863	1.3913	5.90924	5.93464	5.76192	21.9663	1.36886	4.41946	4.19489	21.2684	62.3412	176.703	1.81364	1.51453	4.46623	20.1232	14.2308	33.7201	2.57253	1.20069	1.18608
MAG_AJ_03	21.3153	16.2535	7.36399	4.27444	12.4125	6.81343	16.4018	1.31457	1.55247	1.62173	1.25304	36.2656	5.18987	2.01781	0.323299	3.67698	0.0953958	0.200317	0.147833	0.153056	0.55805	56.0757	13.5692	20.9917	16.2456	8.02716	9.79135	23.6381	1.56493	3.6891	12.6686	7.58294	7.70612	107.506	29.9672	40.4287	21.2123	60.2755	56.7391	45.0158	0.1881	0.21514	0.575696	18.1054	16.5016	43.9966	10.3368	9.75879	7.54267
MAG_AJ_04	0.254893	0.263908	0.0962987	0.1543	0.197548	0.125883	0.351853	0.0252737	0.040418	0.0406639	0.0789305	0.120169	0.53607	0.292926	0.109529	0.438163	0.00741473	0.0140465	0.00937373	0.0108888	0.0118391	1.6293	0.752183	0.906956	1.62118	0.243563	0.215208	0.319497	0.0879272	0.596529	2.26311	1.45692	1.15515	2.60351	1.48795	1.98163	1.7959	2.9429	4.65912	14.5384	8.08297	8.03473	8.49505	1.77488	1.70815	4.85993	0.517411	0.830097	0.0663304
MAG_AJ_05	12.9329	6.95793	25.5071	36.2067	17.8313	14.5044	17.2554	18.4469	11.1301	5.24178	7.28711	9.91208	2.01575	2.47752	6.56881	1.02103	4.41038	20.2997	25.0116	16.7416	5.60093	4.14959	9.38584	11.3739	8.14605	54.0915	82.3378	60.1553	70.8216	0.328603	1.35297	0.184224	0.904796	1.51382	17.4627	1.73816	0.638572	1.652	8.18714	5.6344	6.05258	1.77829	20.1876	34.1567	14.6523	47.9862	46.7008	136.365	82.78
MAG_AJ_06	1.85413	1.36253	1.52056	1.67053	1.06	0.698957	3.8013	0.271219	0.265158	0.267	0.491354	0.282325	0.00516925	0.00491745	0.0041012	0.00444569	0.175794	1.08308	1.03614	1.05885	0.529318	0.707985	0.59749	1.01683	0.342779	1.97231	2.89345	1.09347	2.43171	0.050152	0.633044	0.047949	0.402779	1.30569	4.5317	1.0321	4.20476	3.99672	0.569203	1.91161	0.224449	0.24525	2.71341	1.48453	0.974016	4.51803	1.72314	3.56251	2.12915
MAG_AJ_07	12.1874	5.94948	15.4666	19.3789	16.1208	12.5132	14.477	23.786	8.39588	19.1707	5.25352	3.00325	15.3243	23.8712	23.4435	28.7008	0.0806668	0.445784	0.36673	0.475339	0.186448	9.81512	9.62209	11.7887	10.7156	11.9621	13.5815	13.7841	12.4553	0.453273	1.83761	0.452081	1.08796	0.831668	1.81712	1.42961	0.516105	1.38157	29.9787	10.8779	7.83478	4.00331	48.3894	5.9024	2.3929	3.80818	4.89813	15.7185	14.5413
MAG_AJ_08	31.2104	18.6738	46.7519	37.5935	35.044	50.754	43.8637	20.6329	5.33007	8.63289	5.7725	3.01927	9.57252	10.7788	10.8479	16.9729	10.8524	29.6314	35.0039	39.7591	14.5765	6.22124	6.27758	8.51444	9.6219	50.7324	47.0012	35.1078	68.067	2.32	6.43611	1.14865	10.8215	7.51792	35.0251	13.7993	7.16295	9.08569	7.50457	7.69886	3.76613	4.27687	21.9913	12.2593	5.03525	7.24115	33.1407	79.2317	46.302
MAG_AJ_09	2.41626	2.81669	1.09424	1.49045	2.57598	1.47247	3.03436	1.18969	1.3164	1.59561	3.41536	6.40773	1.0124	0.689939	0.577644	1.60892	0.250588	0.818018	0.595966	0.572615	1.16882	6.99869	3.82118	3.3469	2.86891	0.699098	0.699823	1.18147	0.51786	3.48109	11.909	14.3484	10.6887	12.7819	2.00957	5.13888	5.17539	12.6551	65.6749	175.797	32.1632	40.8069	66.6013	10.1438	10.4454	25.18	8.36356	13.1559	0.225316
MAG_AJ_10	0.1882	0.30412	0.0902418	0.0953585	0.12415	0.0622119	0.277158	0.0513909	0.124462	0.0827977	0.0531248	0.212892	0.0236138	0.0136791	0.00411095	0.0170661	0.0014111	0.00392268	0.00254597	0.00270219	0.00805427	0.0945154	0.0584433	0.0580604	0.0705911	0.264433	0.306275	0.489616	0.123512	0.0653632	0.237058	0.148884	0.0896373	0.439629	0.150998	0.180808	0.347212	0.432271	0.0919901	3.35605	0.0468592	0.124405	0.07863	0.356397	0.0609931	0.575439	0.132484	0.0942831	0.0678961
MAG_AJ_11	0.297651	0.118621	0.207502	0.208175	0.14285	0.077113	0.267153	0.0305385	0.0315821	0.031688	0.0414394	0.0448943	0.0427511	0.0261791	0.0197296	0.0589688	0.245112	0.252948	0.185846	0.299717	0.530791	0.510486	1.03026	0.849162	0.350857	2.2624	3.57521	4.41884	2.33001	0.521886	2.34317	1.37949	1.00084	0.0888883	0.0672378	0.0754847	0.0468537	0.147512	2.37929	0.849241	0.367771	0.989589	1.52165	0.177183	0.118995	0.214817	0.156979	0.158253	0.356926
MAG_AJ_12	1.95283	2.9596	1.67997	1.03154	1.0657	0.987299	4.63777	0.34325	0.720259	1.37252	1.61128	2.39119	5.39831	2.28217	0.795946	2.08407	0.0404797	0.106891	0.1095	0.0998847	0.0855662	2.74661	1.41067	2.82631	3.10252	1.78843	1.85334	1.12936	1.54172	4.49987	25.0614	9.63834	13.2978	11.9612	9.59664	5.30607	11.3374	13.775	22.3412	21.2691	9.09778	9.89732	14.0321	3.81622	1.06918	30.0006	2.49614	2.8132	0.620765
MAG_AJ_13	2.70009	3.13513	1.5272	2.06338	2.17071	1.16712	3.50255	0.204249	0.272271	0.366387	0.285328	0.296188	0.820805	1.62327	0.473251	0.555763	0.0656046	0.303145	0.24481	0.338938	0.157491	0.971136	0.414023	0.600058	0.21488	3.84321	4.55439	4.47382	3.44429	0.275731	1.74645	0.565976	1.55184	1.44951	2.02389	1.04126	1.58724	1.02373	1.67267	1.19255	0.645307	0.390908	2.48298	2.45145	0.51883	1.51973	1.5176	3.24422	0.297696
MAG_AJ_14	1.12935	9.44622	0.732894	0.75001	7.10302	1.07659	1.91791	2.86454	5.50454	6.97683	5.44747	10.4196	6.04442	3.13781	3.82207	5.38672	0.0203098	0.142918	0.152224	0.141289	0.0723267	9.66603	12.0212	14.7732	8.31945	0.574627	0.301653	0.742699	0.228914	3.9942	27.8053	5.80327	19.5006	19.0935	19.1086	17.1049	14.6603	21.9349	1.45681	48.4077	1.81926	2.78784	25.9507	0.676253	0.921082	0.669427	1.10535	0.374255	0.647346
MAG_AJ_15	4.06887	5.20154	1.77988	2.75051	3.03993	2.50341	7.01868	0.278256	0.736878	0.400614	1.17512	2.26927	0.298703	0.240099	0.425619	0.340643	0.0626904	0.244313	0.180137	0.189946	0.163271	2.91793	1.08688	0.963205	0.451477	2.96703	2.76849	3.63115	1.69438	0.0357868	0.189214	0.0334516	0.115756	0.216294	1.01901	0.0854656	0.0284183	0.102004	1.04075	1.3807	0.45778	0.304629	3.9471	4.58558	1.31354	0.639757	2.05852	3.49402	3.02947
MAG_AJ_16	0.659808	1.60634	1.23275	0.844812	1.08429	0.330908	0.752701	3.34705	3.81901	1.80167	1.21798	2.55819	2.40813	1.22438	1.56232	2.26337	0.0615419	0.657463	0.498728	0.605697	0.147353	12.5171	14.5978	11.8086	4.66755	3.93828	4.72797	10.2201	4.3475	0.613841	2.82911	0.684611	2.2765	1.6052	3.04856	1.77463	0.991117	1.66502	1.06173	1.65131	1.18967	0.577246	14.2357	2.08217	1.48737	2.4632	2.94971	2.54908	10.1653
MAG_AJ_17	4.74554	5.33113	2.29565	3.71338	3.90571	1.5486	7.09851	1.21275	1.93009	2.09611	4.74631	6.1507	5.68154	2.16791	1.38159	5.76958	0.148216	0.574224	0.408066	0.483752	0.449285	19.155	11.4235	17.2205	5.49446	5.25953	3.92858	6.02865	1.09464	1.76763	14.6012	4.80958	6.57874	18.5562	11.472	8.0697	8.53196	19.3653	9.60181	99.8138	2.15448	6.58346	12.7873	8.7638	4.9905	20.3299	6.05776	9.38507	1.85572
MAG_AJ_18	0.294102	0.237128	0.445207	0.953444	0.516147	0.45204	0.475298	1.75893	2.27934	1.25209	0.944353	0.661052	0.567301	0.36215	0.493644	0.307636	1.23536	0.92864	0.630036	1.02735	0.684834	0.222644	0.632627	0.519256	1.32183	0.28695	0.339291	0.493722	0.595733	0.958224	0.328227	0.455542	0.293271	0.98246	0.381143	0.773665	0.648349	0.613498	1.03665	1.97447	1.284	0.536188	1.18969	0.466981	0.188622	0.309368	0.593727	1.07406	0.104562
MAG_AJ_19	9.83428	10.6695	4.41035	6.71778	14.4948	5.82791	12.8836	1.54248	1.0968	1.93312	2.51553	3.12453	40.8829	24.6333	5.36181	34.1967	0.162811	1.03123	0.579921	0.590096	1.86192	24.5595	13.2986	19.9947	6.51571	15.6372	13.0019	33.7499	12.804	3.50516	11.1964	11.6606	7.90968	40.78	34.1446	42.3741	124.484	85.9391	906.899	273.094	626.209	903.222	540.899	24.4441	30.1381	85.3284	23.8167	62.4787	0.342073
MAG_AK_01	1.00579	1.12358	1.16893	1.2548	0.887357	0.553957	1.61757	0.246177	0.228718	0.234449	0.456347	0.295205	0.00557938	0.00397088	0.004994	0.00452373	0.0909141	0.767955	0.593166	0.610488	0.3334	0.798885	0.663187	1.21396	0.380707	2.44862	3.52394	1.08921	2.85673	0.0483956	0.673957	0.0325655	0.382424	0.975428	1.77895	0.378659	0.0184216	0.529069	0.0583057	0.164203	0.0260514	0.0190873	0.221695	10.7555	3.37398	13.7194	10.7819	26.5331	1.91864
MAG_AK_02	3.56856	4.23069	6.92782	3.7721	2.35045	2.62316	6.37608	0.289657	0.605362	0.121907	1.14546	1.38098	0.0506417	0.0408983	0.0163765	0.0457821	0.442477	4.35393	6.46344	7.12307	1.32858	0.530548	0.499247	0.287025	0.291873	9.43691	13.3255	6.08985	19.0008	0.0478386	0.456172	0.12328	0.729253	0.0759297	0.107521	0.042342	0.0456691	0.0565015	0.0891702	0.029548	0.0197315	0.0227052	0.046533	20.253	6.8385	31.575	25.6064	60.0241	3.32028
MAG_AK_03	0.0083771	0.00877811	0.00600469	0.00439445	0.00501083	0.00503165	0.0229528	0.00325975	0.00453068	0.00460439	0.011839	0.0306308	0.00040041	0.00100136	0.000401081	0.000200541	0.000201211	0.00120324	0.00143748	0.00160567	0.000200541	0.00256421	0.00959647	0.0021513	0.0112614	1.04382	1.08078	0.75411	0.719528	0.0015081	0.0077891	0.00664235	0.0047354	0.00399151	0.00407776	0.00281713	0.0067461	0.00442187	0.00402443	0.000201211	0.000613702	0.000402423	0.000394704	5.66434	0.738241	0.462915	2.08503	0.579877	0.281361
MAG_AK_04	0.893628	2.23295	0.223277	0.125882	0.504422	0.153135	0.722713	0.0348732	0.237842	0.372451	0.0405857	0.383291	0.00601382	0.00329714	0.000250283	0.00786195	0.00693052	0.00514049	0.00137969	0.00446257	0.0164873	0.589691	0.224943	0.318313	0.191424	0.25412	0.251664	0.816908	0.0941984	0.0801087	0.604547	0.314249	0.308575	0.85877	0.0292481	0.466379	0.0964875	0.373216	0.0128578	0.102451	0.01263	0.0158736	0.0502703	24.5935	1.19149	4.66145	3.29981	1.67165	0.0583121
MAG_AK_05	10.3509	3.49874	2.41807	1.40794	1.11367	0.527105	0.746621	0.472726	0.289531	0.513783	0.533795	0.168773	0.0402836	0.0118375	0.0455085	0.0430629	0.300842	0.0409608	0.0533046	0.0606449	0.0299395	0.137	0.434112	0.148919	0.137799	0.0322804	0.0262452	0.0557113	0.0459506	0.0721268	1.11213	0.0941427	0.302305	0.116718	0.028614	0.0860408	0.0200457	0.0224779	0.114775	0.0484718	0.0306031	0.0237451	0.0706765	0.195734	7.4643	6.55951	0.181913	0.17366	0.00882565
MAG_AK_07	2.18922	2.77145	0.356824	0.563267	0.274407	0.111227	1.51869	0.58394	0.88339	0.730411	0.344492	0.526031	0.00963961	0.00400336	0.00190058	0.0114515	0.310621	0.0362546	0.0379731	0.152919	0.076298	1.43286	0.533166	0.73237	0.278761	2.07522	2.39006	5.98083	0.881071	0.0540189	0.287189	0.114062	0.808516	0.430324	1.03866	0.594824	0.0209144	0.223423	0.0484668	0.0184275	0.0159471	0.0209769	0.0153797	28.598	8.46579	7.5995	19.17	15.1077	1.93102
MAG_AK_08	1.84298	2.36461	1.0704	2.16921	1.63795	0.870562	5.03625	0.0970008	0.0788386	0.0153647	0.0250707	0.0339166	0.0503714	0.0627092	0.131263	0.151961	0.090305	0.147173	0.13398	0.104153	0.0446507	0.0543522	0.117176	0.258766	0.180477	0.363052	0.580089	0.54024	0.428984	0.0324701	0.0948573	0.0179114	0.0740986	0.230954	1.12939	0.692134	0.0837972	0.28979	0.104489	0.0818905	0.0601488	0.0319255	0.123029	1.61448	1.54099	4.28187	3.56811	12.9977	4.51651
MAG_AK_09	0.105827	0.128859	0.0135275	0.0252995	0.0241537	0.00746747	0.162349	0.0026181	0.00283022	0.000818033	0.00255797	0.00086751	5.65994e-05	0	0	0.000270914	0.0156698	0.0087418	0.00465994	0.0048112	0.0262147	0.394295	0.0618639	0.0768837	0.0444296	0.622205	0.506855	0.954258	0.356586	0.00310699	0.00559634	0.00289892	0.00942846	0.0721529	0.0097509	0.0462146	0.000619245	0.0209176	0.000688117	0.000239646	0.000142842	0	0.000233248	30.7907	5.9091	1.87643	9.97243	1.64811	0.919901
MAG_AK_10	2.92033	2.07917	1.21243	1.14282	1.82316	0.595958	3.83862	0.0138224	0.0536658	0.0136347	0.0311876	0.0996022	0.00349574	0.00386467	0.00181707	0.00477508	0.0666092	0.0284627	0.0121082	0.0426782	0.0506987	0.125264	0.112193	0.141545	0.0622785	0.898524	0.452139	0.796537	0.258365	0.712757	3.80196	2.97657	1.72456	1.26951	0.0629223	0.395953	0.0929179	1.27208	0.00579141	0.0209789	0.00174301	0.00259348	0.00378905	50.8631	77.5455	111.912	6.39884	4.69136	0.15511
MAG_AK_11	7.33234	8.66023	3.54995	5.85094	7.15771	2.93263	10.5574	2.19846	3.33847	3.85449	7.92265	11.5655	9.08338	4.20145	1.74357	8.6609	0.272487	1.05871	0.638048	0.733341	0.945695	47.8887	28.0365	42.1117	13.5792	6.0072	4.68209	7.88986	2.15573	2.96074	16.9604	6.9159	8.31149	20.0356	12.2459	8.80778	9.71892	21.0735	7.47795	11.9852	5.04308	7.40563	5.73933	103.4	55.9911	238.801	76.2013	120.193	3.47982
MAG_AK_12	1.4208	1.76565	0.356325	0.515776	0.613182	0.236738	2.54232	0.0581997	0.230928	0.0274341	0.123701	0.238216	0.076392	0.125392	0.133328	0.151577	0.139135	0.057813	0.0625216	0.086167	0.160066	0.508593	0.188819	0.304974	0.276804	1.77839	1.36703	2.10118	1.28621	0.0975416	0.34431	0.117878	0.729404	0.517435	0.305911	0.688152	0.389472	0.369232	0.0324688	0.0526119	0.0357734	0.0296919	0.033154	21.6263	3.19729	3.10934	7.49896	4.66834	0.231479
MAG_AK_13	10.4368	2.91273	1.80514	2.73685	0.814185	0.516183	11.9382	0.226655	0.191161	0.0243993	0.0681048	0.0245685	0.0196874	0.0201403	0.0184964	0.124366	0.0573642	0.136703	0.17343	0.078609	0.112588	0.118174	0.579703	1.301	0.427738	6.55213	14.1868	49.1741	9.69303	0.00990418	0.0365143	0.0100994	0.0266823	0.300563	3.34847	0.226949	0.063439	0.181355	0.113518	0.0311391	0.0271176	0.00718154	0.0308988	2.36687	5.37535	28.5967	11.0228	55.1912	3.34968
MAG_AK_14	0.268076	0.267851	0.115932	0.134674	0.245954	0.12499	0.296966	0.178886	0.364766	0.510172	0.558905	3.07289	0.0721264	0.0268774	0.00781265	0.106289	0.0231267	0.0513502	0.0427777	0.0417069	0.0779455	0.909848	0.459561	0.48186	0.408853	2.42156	2.25374	16.5784	0.592729	0.715536	3.68121	2.42329	2.40795	1.77738	0.292932	0.671681	0.666103	1.76873	0.637434	1.16416	0.250761	0.302428	0.490783	14.9306	42.622	49.2188	19.9441	30.1945	0.0146421
MAG_AK_16	2.24239	4.94212	3.02617	1.95424	3.02516	1.68295	4.79677	0.08093	0.0791387	0.164376	0.396904	0.334072	0.00967853	0.00944294	0.0913512	0.00986827	0.0811509	0.871608	0.836419	0.934451	0.438281	2.18496	1.39966	2.38804	0.871987	3.79888	4.51193	1.53073	2.08903	0.227035	5.52745	0.937858	2.03895	2.61736	3.67021	1.0036	1.07738	3.27636	0.0268408	0.286543	0.0251501	0.0767956	0.444926	9.76079	3.8996	19.9077	5.42803	9.27626	1.98681
MAG_AK_17	1.59915	1.2098	1.07262	1.05673	1.02291	0.71643	2.26662	0.131891	0.243524	0.363471	0.713107	1.07712	0.77033	0.254609	0.167055	0.123276	0.0660087	0.403351	0.498498	0.679221	0.399633	1.69355	0.920179	1.36884	0.86696	2.0478	1.73645	0.868875	1.95984	0.381254	1.68897	0.64949	1.11689	2.57158	3.37107	1.60364	3.54577	3.70306	1.19823	2.4025	0.616123	0.282115	1.74577	7.98858	7.62016	29.2879	5.10614	20.5375	0.296443
MAG_AK_18	13.1827	4.98215	2.71663	3.10794	1.57605	0.730989	18.891	0.0385474	0.0596593	0.0120791	0.014911	0.0306162	0.0286511	0.0113061	0.00585188	0.109763	0.0556013	0.0350012	0.0382022	0.0386371	0.145865	0.0735631	0.181231	0.230519	0.0543387	0.467681	1.85942	6.83238	1.35778	0.0432763	0.0620065	0.0381655	0.0349725	0.0633398	0.380146	0.0492781	0.0356886	0.0348176	0.0289985	0.0207507	0.0111734	0.00831552	0.016302	0.95754	31.782	43.3609	2.52776	19.1876	3.89484
MAG_AK_19	0.0034772	0.00352011	0.00262492	0.000889276	0.00395365	0.00172344	0.006326	0	0	0	0.000340794	0.000549571	0	0.000708736	0	0	0	0	0.000340794	0.000527471	0	0.000937038	0.000403	0.000393036	0	6.66267	5.12034	7.27355	3.85788	0.00775273	0.44877	0.0100599	0.285907	1.1302	2.69198	0.356712	0.0267784	0.211392	0.00107212	0	0	0	0.000765608	3.64378	0.737279	0.579162	3.81482	3.38411	0.189184
MAG_AK_20	28.4463	38.7148	10.1859	4.06637	3.16931	2.72388	26.0995	0.0153214	0.0113029	0.00925659	0.00781958	0.0325749	0.00366808	0.00226782	0.00517058	0.00752233	0.0765106	0.0470845	0.0800158	0.0355706	0.0795966	0.133396	0.0866909	0.10636	0.0588107	4.02094	4.67644	4.75806	1.57095	0.0326196	0.203812	0.0557733	0.148857	0.727168	1.48689	0.756367	0.0747019	0.105055	0.0137855	0.0167356	0.0185419	0.00278616	0.023089	19.3744	113.187	263.112	18.9247	46.6559	0.622159
MAG_AK_21	3.59153	1.09021	1.06333	1.52762	0.34162	0.172835	0.313371	0.0451884	0.0706171	0.0633842	0.0507692	0.0238615	0.0335351	0.0247915	0.0177409	0.0556609	0.142788	0.245401	0.31291	0.255828	0.170941	0.0305304	0.0790879	0.161828	0.11185	2.42559	3.91631	2.8497	3.17422	0.0299447	0.0355994	0.0303975	0.0320967	0.0479175	0.0429372	0.0296855	0.0438748	0.0469133	0.0560242	0.036449	0.0750047	0.0204321	0.0610044	0.145896	1.00647	0.379818	1.11205	3.06895	0.0807988
MAG_AK_22	0.717586	0.104919	0.471215	0.578976	0.110514	0.065736	1.88858	0.0980684	0.062366	0.0389927	0.0504089	0.0308264	0.0137108	0.00885567	0.00277379	0.0108726	0.0580598	0.237451	0.319624	0.477869	0.203888	0.0791449	0.945102	0.215012	0.404687	35.0044	37.8789	37.2851	82.4048	0.0089137	0.0454226	0.0159454	0.0206695	0.122323	0.451075	0.0962206	0.0218658	0.07829	0.0522194	0.0219951	0.0564837	0.00804527	0.0358287	0.904216	5.36186	6.41042	15.9654	53.2698	5.17413
MAG_AK_23	0.522076	0.284411	0.490292	0.484343	0.223449	0.112893	0.493325	0.0921478	0.14644	0.185257	0.595203	1.44651	0.11853	0.0203742	0.0212565	0.142572	0.0130747	0.0482007	0.0440579	0.0580029	0.102115	0.512353	0.194623	0.311222	0.723565	1.14384	1.12321	1.47052	0.668296	0.169698	0.33827	0.181321	0.510529	1.32763	3.74899	1.59591	2.68018	0.807694	1.15867	3.78073	0.187122	0.290136	1.41366	6.91397	11.0715	38.8467	7.19692	39.0168	0.282772
MAG_AK_24	0.2046	0.351345	0.0908055	0.110074	0.160774	0.0772094	0.281377	0.0402227	0.11241	0.0586768	0.04683	0.16188	0.0186228	0.0111651	0.00472211	0.0121301	0.0023612	0.00439247	0.00449041	0.00402159	0.0091801	0.145913	0.0793313	0.0904555	0.112709	0.320405	0.336694	0.521055	0.16943	0.0613323	0.213223	0.149151	0.0934797	0.406174	0.149775	0.170629	0.32025	0.441372	0.0273545	0.391847	0.0110395	0.0228268	0.0221791	2.2291	0.364937	3.81864	0.866253	0.534521	0.104244
MAG_AK_25	0.969528	8.25862	0.599229	0.647158	6.19018	0.979851	1.67686	8.47041	12.7312	21.5593	16.6411	20.8554	3.60484	1.85277	2.2624	3.16447	0.0187002	0.119843	0.114511	0.105179	0.0483326	10.4431	12.6949	16.1913	9.4364	0.549279	0.297474	0.706649	0.205107	3.6869	24.517	5.21225	17.2559	17.7658	17.302	15.8107	13.4464	20.1367	0.128367	1.2661	0.137332	0.175258	0.76416	15.3153	21.5539	9.94823	28.2918	8.31207	0.678455
MAG_AK_26	0.00517089	0.0299814	0.00632473	0.00236397	0.00146605	0.00107049	0.0159745	0.000141847	0.000430334	0	0.000287049	0.00103162	0.0169615	0.00827965	0.00304295	0.0173076	0.00245381	0.000864812	0.000736723	0.000982221	0.00154987	0.59929	0.431459	0.171831	0.180215	0.573838	0.631468	0.800935	0.261314	0.0184121	0.0438426	0.070219	0.022558	0.531418	0.922749	0.173343	0.0215153	0.0203713	0.0430585	0.0203547	0.0140881	0.0204916	0.0295131	1.64362	6.67991	13.2337	0.858088	1.93587	0.206914
MAG_AK_27	2.46979	1.52652	0.777651	1.59831	1.26677	0.459772	4.66869	0.294673	0.226995	0.0693052	0.161402	0.195416	0.00174277	0.0011003	0.000772614	0.00358384	0.157873	0.151791	0.174097	0.190393	0.601872	2.56255	1.8448	2.61766	1.24252	2.10933	3.31439	7.29461	3.29375	0.0386082	0.123389	0.0442485	0.580279	0.252426	0.891532	0.267468	0.0167622	0.0254502	0.00149855	0.00549092	0.00253718	0.00112322	0.00300679	6.17268	5.41432	1.58978	14.5652	10.0405	0.542396
MAG_AM_01	2.56555	2.60206	4.34087	2.58978	1.68499	1.71737	4.29774	0.207457	0.403023	0.142466	0.665133	0.77603	0.0381617	0.0305427	0.0169967	0.0372811	0.248924	2.66882	3.98196	4.31054	0.792784	0.330725	0.32909	0.191273	0.199393	6.36478	9.11806	4.1237	12.7041	0.0453856	0.417768	0.181737	0.618602	0.257527	0.429594	0.106246	0.0254662	0.0823817	0.254094	0.242607	0.137501	0.199103	0.182515	1.92834	0.669383	3.0082	2.48474	5.76325	27.837
MAG_AM_02	6.13105	8.1185	4.6983	7.57499	11.0354	4.71243	6.73764	3.12713	4.41821	5.82787	12.728	19.4931	1.35086	0.536566	0.605805	0.304726	0.273399	2.13524	1.73636	2.77993	2.15666	11.3766	6.0968	4.50452	2.46181	9.95431	11.1408	8.65083	16.4836	12.8351	32.2975	25.0773	22.7665	14.1234	12.9975	6.6981	39.8143	16.8939	12.1423	11.6909	9.63253	13.3804	8.05946	4.12261	3.29342	20.1428	6.14261	10.9287	9.4491
MAG_AM_04	9.20161	2.3496	2.5504	2.4717	0.367007	0.257408	8.35396	0.469959	0.447532	0.0601241	0.090923	0.0644907	0.0477918	0.0240636	0.0205419	0.0643396	0.182464	0.335919	0.381589	0.263154	0.120742	0.199138	0.214577	0.515373	0.397615	0.385564	1.96743	0.831614	0.241462	0.189861	0.0712408	0.0750548	0.0782474	0.140922	0.206429	0.173137	0.121506	0.0774496	0.21792	0.14526	0.12133	0.0291215	0.0935345	0.165453	0.0826673	0.242947	0.264636	0.358224	8.15746
MAG_AM_05	0.0622545	0.0593979	0.0729718	0.0886502	0.0546514	0.0490223	0.205804	0.0183438	0.139788	0.00643545	0.00923948	0.0459324	0.00701706	0.00160387	0	0.0061371	0.0257005	0.0298498	0.0332616	0.0238683	0.0458086	0.319918	0.178104	0.0543806	0.097085	0.126929	0.156145	0.109963	0.0769336	0.00365821	0.00709301	0.00505149	0.0153329	0.00196248	0.00196589	0.000139598	0.00104785	0.000934254	0.00103246	0.00171417	7.20356e-05	0	0.00172886	0.00975702	0.00736708	0.0039836	0.00381596	0.00599633	1.5657
MAG_AM_06	0.696443	0.449658	0.22243	0.46104	0.379481	0.143984	1.2653	0.114005	0.0942613	0.0487126	0.0888958	0.111566	0.0583777	0.0341507	0.00740762	0.050468	0.0121761	0.0167565	0.0205355	0.0148013	0.0336965	0.381485	0.261719	0.387903	0.186499	0.533711	0.856919	1.93986	0.871583	0.024105	0.0935045	0.049131	0.193668	0.185249	0.361358	0.144344	0.073011	0.127131	0.0329013	0.0373159	0.0239211	0.023483	0.0367264	0.144074	0.134308	0.0964443	0.302307	0.246674	25.835
MAG_AM_07	6.83927	13.77	2.59731	1.49311	4.87137	1.7647	7.4352	0.179626	0.552655	1.27615	0.34498	1.53259	1.38366	0.763808	0.11506	1.68825	0.0183507	0.0837903	0.0495929	0.0526018	0.199937	1.58393	0.77325	1.32751	0.559123	0.821711	1.00824	4.24972	0.366526	0.573398	2.54017	2.34569	1.33071	5.37768	0.44917	2.41026	1.53937	3.90377	0.25823	1.84779	0.222033	0.5265	0.993059	11.6962	2.6689	12.9219	2.84878	1.65749	1.07834
MAG_AM_08	0.331717	0.782047	0.247337	0.195466	0.317822	0.128621	0.483993	0.0510784	0.0842421	0.117588	0.0978891	0.320476	0.214458	0.111541	0.0309681	0.159842	0.00129864	0.00318627	0.00150669	0.00289421	0.00840923	0.235634	0.11418	0.124317	0.0498482	1.42683	1.36512	0.973134	0.913291	0.034378	0.0955929	0.0970798	0.0788129	0.141542	0.214953	0.0731239	0.224098	0.160798	0.0140851	0.0426294	0.0104872	0.0199474	0.0108709	0.497464	0.0804202	0.170382	0.210804	0.0682827	2.82137
MAG_AM_09	17.0555	6.66053	3.4982	4.05872	2.29178	1.03182	24.6551	0.070024	0.142671	0.0605986	0.062858	0.12551	0.325574	0.167346	0.0571451	0.319539	0.0567515	0.0888269	0.0716775	0.0792178	0.198272	0.438566	0.59306	0.731518	0.45643	0.73096	2.61634	9.71817	1.8468	0.064512	0.237318	0.0908693	0.115883	0.177778	0.42795	0.229938	0.214666	0.151886	0.340029	0.385709	0.235926	0.209073	0.30856	1.02973	9.14665	13.5427	1.15635	5.90661	18.5746
MAG_AM_10	1.31466	1.48205	0.252523	0.345817	0.331307	0.13556	2.56789	0.0663947	0.241219	0.0261293	0.121152	0.252154	0.010216	0.0159387	0.0132119	0.0179007	0.137213	0.0478053	0.037017	0.0598964	0.127045	0.286063	0.0596082	0.0952564	0.0438264	1.74625	1.26292	1.93165	1.22944	0.0356368	0.261876	0.0372836	0.636155	0.231197	0.132208	0.330568	0.0161773	0.104118	0.00168475	0.00123619	0.00058095	0.000996682	0.00100552	1.88607	0.295252	0.268295	0.693841	0.420265	1.14781
MAG_AM_11	6.58781	7.86323	3.35947	2.05716	7.70966	2.66233	9.83982	0.059405	0.0336833	0.0918918	0.1195	0.201303	0.0317874	0.0182744	0.00537583	0.0137196	0.0271359	0.0501128	0.0440763	0.0814898	0.242654	15.2091	6.31299	7.22733	4.76617	1.45369	1.77862	1.36296	0.170774	0.779177	3.38017	3.36714	3.23408	12.5574	0.832578	2.49397	2.40341	12.114	4.28563	12.2265	0.142409	0.120486	0.313716	12.457	8.99997	21.1349	1.65561	0.986172	12.4875
MAG_AM_12	6.10359	7.05616	2.74811	4.09055	6.5525	3.1948	7.63464	1.22148	1.17139	1.77313	2.51443	4.60441	1.21767	0.591746	0.37868	1.54991	0.235539	0.70795	0.485129	0.470194	1.04996	9.2312	4.868	5.03563	3.63708	1.01608	0.920667	1.73865	0.444644	3.32764	11.2619	12.4879	9.53714	14.7259	6.06998	8.96978	10.87	16.266	4.15347	5.04848	1.62394	1.82514	5.51198	10.0705	10.6221	25.1696	7.41578	12.1688	4.03461
MAG_AM_13	1.85257	0.553324	0.367562	0.575618	0.188719	0.15158	2.17924	0.351155	0.276123	0.0511163	0.0965382	0.0367923	0.0433437	0.0463665	0.0346362	0.2367	0.12489	0.36571	0.46597	0.233716	0.342623	0.048506	0.205474	0.596374	0.341985	1.91096	4.43268	14.046	2.74448	0.0218295	0.0643144	0.0165787	0.038467	0.307174	3.07178	0.260017	0.10771	0.21141	0.225096	0.0927135	0.0623396	0.0174374	0.068778	0.268975	0.260564	1.44215	0.50752	1.97678	43.5979
MAG_AM_14	1.22308	0.370768	0.581358	0.870532	0.0593286	0.0292088	1.00314	0.0489454	0.0278849	0.0421862	0.0186123	0.009785	0.0442476	0.0234944	0.00770729	0.0605646	0.0164785	0.00876397	0.0241816	0.0135163	0.0116466	0.0197424	0.041343	0.0328584	0.0140686	5.03012	15.5859	6.49775	5.64908	0.044235	0.0719284	0.108943	0.0540948	0.00158225	0.00179374	0.00122302	0.000203844	0.000400919	0.013551	0.00770209	0.00120594	0.00159731	0.00285108	0.0261495	0.0137324	0.0231443	0.0227158	0.0117611	1.90245
MAG_AM_15	0.0976059	0.119681	0.0166869	0.023176	0.0266238	0.00788946	0.155547	0.000881361	0.00123622	0.000639712	0.000284315	0.000379199	0	0	0	0	0.0138217	0.0114705	0.00451379	0.007378	0.0286975	0.344846	0.0513164	0.0708118	0.0334684	0.485764	0.426372	0.755461	0.267625	0.000659525	0.000787685	0.00188832	0.00294986	0.0685681	0.0103288	0.0350388	0.000526279	0.0167349	0.000339553	0	0	0	0	4.60362	0.893623	0.281109	1.44187	0.253233	5.45684
MAG_AM_16	0.658221	0.66203	0.74216	1.31864	0.549959	0.403454	2.3142	0.0676109	0.0732732	0.0259951	0.186575	0.245461	0.0217083	0.0187206	0.0632405	0.0813319	0.0791485	0.177686	0.228597	0.751585	0.374412	4.39972	1.48213	1.71237	0.885819	2.03652	3.18674	2.59372	1.62559	0.996556	0.478126	2.20403	1.00328	1.05972	3.20993	0.745118	0.932827	1.23863	0.0214036	0.0277232	0.0124825	0.0171703	0.0141134	4.02375	3.40196	2.22063	3.99158	10.4527	3.28757
MAG_AM_17	3.06221	1.03951	0.846292	1.25668	0.380832	0.21966	6.89164	0.0562608	0.0336123	0.0864831	0.105286	0.334326	0.0511094	0.0263906	0.0116819	0.0329919	0.0168236	0.0825976	0.082129	0.0621111	0.0461491	0.119917	0.0756595	0.105249	0.0371627	2.79545	6.63094	6.2388	7.34985	0.00653551	0.0122655	0.0110224	0.00918709	0.0412856	0.125471	0.0173974	0.0082493	0.0202225	0.0242382	0.023554	0.017216	0.0112679	0.0291375	0.195347	0.15913	0.329182	0.38477	1.08872	31.4371
MAG_AM_18	0.465004	0.278197	0.470599	0.496925	0.244662	0.148091	0.486277	0.0420645	0.0819273	0.0913293	0.254234	0.662291	0.167235	0.054253	0.0365153	0.112286	0.00663895	0.0372235	0.025977	0.0286871	0.0833954	0.490456	0.208279	0.318407	0.688325	1.12102	1.10843	1.4492	0.684497	0.163242	0.371257	0.197224	0.5299	1.28137	3.52403	1.53919	2.63639	0.77379	1.33895	4.0936	0.435363	0.390865	1.59921	0.969001	1.33745	3.7645	0.943059	4.64529	5.79426
MAG_AM_19	1.00199	0.336925	0.210184	0.185637	0.0655344	0.0542411	0.784807	0.195103	0.221137	0.020696	0.0365593	0.0366377	0.00806208	0.00448256	0.00454942	0.0125743	0.218058	0.151242	0.297667	0.146322	0.115638	0.0322217	0.142184	0.425407	0.400112	2.06772	4.96566	8.8783	1.75938	0.0580814	0.0840598	0.0544178	0.0542136	0.0116965	1.01396	0.0165606	0.0165904	0.0213393	0.187126	0.030454	0.201137	0.0111717	0.0365945	0.0249405	0.0205225	0.0634401	0.0507658	0.19413	15.5896
MAG_AM_20	2.25905	2.52666	1.20844	1.65411	1.79262	0.96661	2.61241	0.140446	0.193462	0.26733	0.184977	0.243252	0.606056	1.02224	0.340546	0.438693	0.0607454	0.332002	0.241625	0.342996	0.173235	0.834308	0.358902	0.489831	0.191414	2.30779	2.82941	2.89679	2.12766	0.217601	1.47781	0.483668	1.2459	1.21047	1.95355	0.945466	1.5379	1.08063	0.321904	0.301421	0.11866	0.112668	0.454012	3.52077	0.751528	2.09152	2.03736	4.55546	3.01966
MAG_AM_21	28.9441	22.1866	10.5148	13.6342	8.32742	3.79665	37.2655	0.0206204	0.100291	0.00183972	0.200497	1.47304	0	0	0	0.000731164	0.211321	0.105949	0.221546	0.118363	1.09523	0.00125416	0.00682209	0.0015776	0.00426268	0.234757	0.589993	1.42227	0.753992	0.0077896	0.242004	0.0059759	0.054017	0.006056	0.346444	0.000369791	0	0.00036937	0.0144035	0.00632168	0.00429213	0.00197817	0.00279024	0.754245	1.32254	0.808067	0.704213	0.449445	4.75249
MAG_AM_22	0.105157	0.199369	0.114013	0.0823813	0.0393328	0.0433578	0.164941	0.0226811	0.0146958	0.0200991	0.0271928	0.0145675	0	0	0	0	0.00877437	0.0233242	0.0203974	0.0145776	0.0120477	0.147388	0.0994228	0.10636	0.0593692	0.371335	0.268982	0.472593	0.198619	0.0130159	0.616886	0.010001	0.233896	0.000784283	0.0175743	0.0042617	0.0024934	0.0217856	0	0.00191262	0.00286573	0	0.000389149	0.25745	0.23411	0.319647	0.238996	0.380632	0.934608
MAG_AM_23	0.228424	0.34845	0.0913073	0.0987624	0.159241	0.0724106	0.248969	0.0316848	0.0746069	0.0626695	0.0548009	0.151462	0.105073	0.0598485	0.00638095	0.0521363	0.00353122	0.0109138	0.00314511	0.00486115	0.0186303	0.166307	0.0950983	0.101936	0.106536	0.361372	0.397945	0.589941	0.203606	0.06994	0.250629	0.17506	0.111117	0.417628	0.159857	0.191051	0.336849	0.481138	0.048519	0.237874	0.0268649	0.0535549	0.0518661	0.381691	0.061005	0.595669	0.145443	0.135246	0.625535
MAG_AM_24	0.159675	0.0740828	0.0957909	0.0986565	0.0719284	0.0371771	0.167457	0.00750527	0.0151581	0.0153671	0.0311118	0.0408635	0.00739764	0.00323603	0.00116042	0.00641867	0.0246993	0.0227682	0.0183581	0.0272797	0.0509495	0.816612	0.643116	1.04054	0.314742	1.04025	5.74593	9.53169	2.80525	0.108466	2.87073	0.422067	1.06815	0.015854	0.0108997	0.0169865	0.0126243	0.0239795	0.272234	0.103426	0.160103	0.251432	0.153255	0.0725449	0.0760919	0.124955	0.0352369	0.0417003	5.60113
MAG_AM_25	0.0225247	0.0138674	0.0126922	0.0432276	0.00938861	0.0203492	0.0273191	1.87456	1.06824	0.440028	0.247859	0.436761	0.00414205	0.00786987	0.0341865	0.0127939	0.000281923	0.000654306	0	0.000698524	0	0.650819	0.184954	0.215795	0.180066	8.64467	5.84463	2.48691	1.14206	0.0538232	2.01927	0.0784125	0.208226	0.00107142	0	0.00319225	0.000601539	0.00101491	0.0365472	0.00981544	0	0.00168715	0.00331871	1.03722	4.39867	22.5041	3.55316	13.7655	3.64318
MAG_AM_26	0.825126	0.926214	0.957344	1.01958	0.736109	0.467454	1.33844	0.241983	0.206952	0.173196	0.334142	0.208461	0.0134028	0.00596469	0.00679398	0.0053849	0.0788306	0.581599	0.478112	0.519699	0.260883	0.944213	0.790385	1.3949	0.444196	1.122	1.58751	0.438533	1.28196	0.0242529	0.381747	0.0289184	0.229871	0.774626	1.40835	0.3094	0.0212756	0.428576	0.0490386	0.108357	0.0174549	0.0201538	0.138038	0.540092	0.193515	0.679473	0.488136	1.24504	23.1921
MAG_AM_27	0.200528	0.0948461	0.0801059	0.10243	0.0744795	0.0555579	0.27562	0.0831145	0.753151	0.12948	1.53011	1.74304	0	0.000155508	0	0.000507836	0	0.000526768	0	0	0.000832124	0.0717195	0.0362429	0.0142663	0.0113853	1.94273	0.855794	1.30351	1.15873	0.108572	1.03288	0.61145	0.57427	0.0052125	0.00456252	0.000622111	0.000383419	0.000395278	0.0194868	0.361922	0.000247113	0.0464194	0.0520225	2.48874	4.15931	1.96718	3.76943	5.02463	1.62957
MAG_AM_28	1.03393	1.35286	1.71598	2.17192	0.916383	0.630673	3.25511	0.193724	0.240133	0.255267	0.442466	0.52233	0.384478	0.220549	0.211306	0.528294	0.190092	1.83383	1.57288	1.13334	1.30455	0.647007	0.469797	0.666448	0.241917	3.17358	3.94504	9.18633	11.4967	0.309898	1.47723	0.950834	0.790069	0.796349	0.496816	0.397649	0.409498	0.840586	0.880274	2.66039	0.781077	0.329169	1.70173	1.03514	1.14257	3.55436	0.566888	0.671066	43.1824
MAG_AM_29	1.08297	8.74354	0.763327	0.762689	6.61015	1.04686	1.8013	2.47075	4.86261	5.99645	4.70503	9.22034	3.9904	2.10006	2.58206	3.54812	0.0227004	0.175371	0.159369	0.159958	0.05759	9.3499	11.1424	14.3415	8.56256	0.773487	0.519036	0.968012	0.367955	3.68329	24.7459	5.2801	17.498	16.5628	16.2794	14.6493	12.6087	18.8849	0.0506528	0.979748	0.0698238	0.0853417	0.658408	0.487803	0.682226	0.465225	0.941239	0.38293	9.63793
MAG_AM_31	0.266271	0.0939148	0.0987302	0.150512	0.11207	0.0509784	0.541445	0.0564683	0.0682987	0.091203	0.157587	0.292308	0.0590885	0.0299391	0.0102073	0.0548067	0.0174882	0.0700505	0.0568739	0.0648383	0.0640781	0.315394	0.345893	0.38822	0.184073	0.138546	0.104513	0.232242	0.0568553	0.252887	0.69473	0.674835	0.474591	0.342598	0.0773806	0.162594	0.228406	0.355045	0.180459	0.467477	0.115472	0.127245	0.19893	0.188175	0.227931	0.578321	0.169033	0.291304	2.60215
MAG_AM_32	0.498946	0.406772	0.755175	1.04921	0.726788	0.749414	0.856083	1.87538	2.40914	1.26325	1.08706	0.846232	0.732393	0.51647	0.672738	0.618734	1.01231	0.939916	0.867837	1.5856	0.818449	0.279047	0.624941	0.53298	1.21784	0.327193	0.392764	0.583048	0.649941	0.935824	0.319682	0.454529	0.320198	0.926736	0.394042	0.751886	0.659491	0.61634	0.684578	1.10538	0.926454	0.427502	1.12615	0.583332	0.236489	0.460012	0.620723	1.30998	0.244427
MAG_AN_01	0.821023	0.359329	0.297299	0.478152	0.357488	0.144299	1.24544	0.00222333	0.00652772	0.0012747	0.00133209	0.00115686	0.00852027	0.00599921	0.00679949	0.00846472	0.0478062	0.0869428	0.122213	0.0731278	0.102971	0.169278	0.111353	0.236843	0.0330979	1.78887	2.66815	1.90868	0.985951	0.00347888	0.0032449	0.0044607	0.01891	0.00656887	0.0332313	0.00396646	0.00144909	0.00138907	0.00322282	0.00344458	0.000937896	0.000511266	0.00234684	0.00937508	0.00522297	0.0176541	0.0241879	0.0112992	1.19545
MAG_AN_02	1.35536	2.2134	0.955951	0.806839	1.03504	0.640775	1.99562	0.549957	0.397189	0.608637	0.551717	0.870623	1.16411	0.567683	0.157619	0.739345	0.137229	0.491911	0.475019	0.505703	0.313638	1.69787	0.831436	1.1832	0.64183	2.78492	3.08715	2.27054	1.99646	0.31777	1.62708	0.888803	1.06196	3.21369	3.63192	1.23442	2.55251	3.09604	0.636216	0.732107	0.322072	0.426139	0.594831	1.87912	0.518022	2.43929	1.27193	1.91089	0.780063
MAG_AN_03	0.0043929	0.000472943	0.00259496	0.0067113	0.00246713	0.00135918	0.00184988	0.178004	0.415042	0.0236544	0.0679099	0.0258786	0.0131927	0.00316752	0.00597913	0.0218608	0.0561913	0.035709	0.0441385	0.0170495	0.00974692	0.0217557	0.0464746	0.265128	0.119672	0.0872511	0.24128	0.491132	0.107831	0.044444	0.0364275	0.0273273	0.0262795	9.55496e-05	0.000641257	0.000575304	0.000691949	0.000761809	0.000421419	0.00109604	0.000299595	0.000260074	0.000891304	0.0952882	0.0736187	0.138075	0.0438944	0.309695	0.00400972
MAG_AN_04	1.94643	1.18762	0.561914	0.377389	0.227417	0.155081	1.31529	0.0387046	0.174996	0.00730752	0.00901606	0.0120695	0.00325427	0.00212134	0.00613202	0.0165715	0.057461	0.0595094	0.0687531	0.0410661	0.0554413	0.0971114	0.195337	0.471542	0.164777	0.245961	0.697483	1.41082	0.231698	0.0423477	0.0709053	0.023909	0.0389591	0.111471	0.728288	0.0879976	0.0834013	0.134092	0.0386492	0.0400934	0.0369538	0.00584667	0.0267694	0.122196	0.0396262	0.324047	0.113834	0.266107	0.452087
MAG_AN_05	0.607781	0.678692	0.457911	0.771135	0.521169	0.33153	1.42109	0.106106	0.108314	0.0181248	0.0340731	0.04301	0.0661326	0.0747733	0.17841	0.182205	0.124616	0.119389	0.141946	0.121355	0.0499299	0.0621725	0.140902	0.332738	0.254675	0.404593	0.645571	0.648517	0.49222	0.0409118	0.111767	0.027201	0.0872593	0.297687	1.44826	0.836808	0.115412	0.365378	0.144092	0.129453	0.101321	0.0523339	0.173468	0.0663115	0.0529551	0.120842	0.128964	0.377321	2.1949
MAG_AN_06	1.13693	1.27291	1.30326	1.42837	0.98014	0.600708	1.8579	0.239014	0.239015	0.226152	0.450173	0.266233	0.00453592	0.0033206	0.00353741	0.00300562	0.126847	0.942892	0.755747	0.757072	0.397661	0.869447	0.712279	1.27914	0.41893	1.58541	2.2421	0.71581	1.91487	0.0253719	0.391342	0.0196507	0.246941	1.36063	2.56397	0.559536	0.0694137	0.768761	0.0449879	0.129664	0.0210321	0.0163565	0.190687	0.877589	0.28772	1.04606	0.878471	2.13803	2.23924
MAG_AN_07	7.3914	2.25162	1.25919	1.67271	0.548271	0.382065	7.71361	0.533934	0.451672	0.0671204	0.0927889	0.0662419	0.0334657	0.0213874	0.0209348	0.110477	0.315108	0.25835	0.459022	0.215512	0.221986	0.0745654	0.342434	0.852802	0.60256	4.66092	10.9945	25.0085	4.77914	0.0961988	0.0772025	0.0450877	0.05736	0.168373	7.45857	0.151111	0.0826108	0.129653	0.246182	0.0656928	0.233763	0.0160033	0.0551649	0.124008	0.202314	0.626575	0.240261	0.572291	6.5448
MAG_AN_08	11.1901	6.0372	12.0891	15.7797	14.8069	10.0275	13.2067	23.6436	8.29596	19.4495	5.65481	3.74732	13.0897	19.492	18.9212	23.9786	0.334999	2.09521	1.87239	2.05964	1.0681	8.62413	8.40689	10.2078	9.28688	16.571	19.8628	21.207	20.4183	0.919097	3.53367	2.16251	2.17088	3.21195	3.82324	3.68049	3.48758	4.57076	2.33806	1.70494	1.2631	1.49948	2.42366	6.05346	2.88158	5.03664	5.03936	14.9893	23.3234
MAG_AN_09	2.98686	1.96275	1.00029	1.9768	1.70895	0.65136	5.38838	0.820847	0.599912	0.311334	0.585726	0.719783	0.533805	0.320477	0.0915246	0.458986	0.0509218	0.143362	0.12917	0.140035	0.203857	1.44321	0.938106	1.36356	0.625369	1.78529	2.71379	6.17119	2.77846	0.182156	0.52689	0.294959	1.17098	0.777789	1.92349	0.780287	0.536639	0.518949	0.547161	0.491093	0.384777	0.479483	0.51912	0.730794	0.644129	0.920672	1.31269	1.16318	0.464077
MAG_AN_10	16.8777	6.71643	3.43	4.07953	2.54306	1.14122	24.28	0.122957	0.280713	0.188376	0.190081	0.341283	0.757038	0.42647	0.139438	0.568193	0.0907082	0.244259	0.134127	0.188513	0.374646	0.482332	0.769328	1.10937	0.565172	1.01451	3.36293	12.1971	2.37613	0.134655	0.790878	0.290719	0.374754	0.449557	0.647498	0.746624	0.829066	0.514345	0.677478	0.893905	0.367105	0.402059	0.682513	1.5896	9.44246	15.9755	1.339	6.58131	5.92696
MAG_AN_11	19.8772	4.93279	5.41435	5.37692	0.734795	0.546229	18.0554	0.44741	0.304691	0.0650926	0.0863145	0.0571475	0.0419859	0.0243581	0.0217927	0.0653309	0.17683	0.264928	0.380336	0.217708	0.130745	0.145987	0.206391	0.500093	0.393711	0.467533	2.10898	1.22229	0.33135	0.185012	0.0737982	0.0784168	0.0822426	0.137441	0.322065	0.183804	0.115269	0.0800201	0.202579	0.133307	0.124255	0.03242	0.0943846	0.206951	0.347809	0.875866	0.438998	0.524642	1.37256
MAG_AN_12	2.39439	3.07303	2.44653	3.33477	2.21949	1.14757	5.4956	0.570785	0.64846	0.790124	1.40339	1.98925	2.89524	1.57892	0.724672	2.81391	0.262561	2.4049	1.98529	1.47926	1.71281	2.98881	1.8707	2.68981	0.953927	3.85463	4.50925	10.2382	11.4246	1.23308	5.57385	2.93952	2.98023	3.52231	2.47494	2.16287	3.03964	4.2326	2.207	2.46815	1.48526	1.91227	1.98888	2.0712	1.48862	5.18305	1.57577	2.85335	13.0451
MAG_AN_14	0.118901	0.148707	0.017164	0.0330246	0.0369078	0.0124478	0.193379	0.013088	0.0120997	0.0098795	0.0176093	0.0141154	0.00769107	0.00230253	0.000633947	0.00545545	0.0158262	0.0113154	0.010655	0.00851778	0.0293697	0.397834	0.0648898	0.0907592	0.0418847	0.551111	0.46553	0.885858	0.322604	0.00261653	0.00866989	0.0108023	0.0136832	0.098974	0.022531	0.0678436	0.00758659	0.0373921	0.00311833	0.00808578	0.0113152	0.00990554	0.00686105	1.85259	0.391463	0.140455	0.629747	0.181314	0.357437
MAG_AN_15	1.3036	1.67317	0.337267	0.353968	0.37665	0.166643	2.21363	0.103178	0.240918	0.104789	0.182994	0.349953	0.0470663	0.0148644	0.00966589	0.0384388	0.105735	0.0396063	0.0362609	0.0556524	0.110003	0.237724	0.0681532	0.0962708	0.0582311	1.25835	0.961637	1.4076	0.866017	0.0315903	0.217541	0.0471515	0.499853	0.28324	0.151908	0.325143	0.0381414	0.150017	0.00338045	0.0120037	0.00209602	0.00241878	0.00439222	1.42056	0.348432	0.475918	0.590025	0.468293	0.255007
MAG_AN_16	1.23518	1.29333	0.648993	1.00904	1.47261	0.769513	1.82666	0.525119	0.386588	0.57626	0.700192	1.14393	0.499362	0.435023	0.316998	0.557227	0.0661556	0.314647	0.25003	0.298464	0.220065	1.31128	0.88873	1.09466	0.530499	0.680841	0.673935	1.37904	0.454648	0.468167	1.34614	1.10486	0.878651	0.655127	0.524514	0.494746	0.638935	0.793918	0.338564	0.618295	0.235783	0.244153	0.458955	1.34278	1.34964	3.29788	0.799957	1.39482	0.625044
MAG_AN_17	4.95253	6.38286	1.96291	3.0968	3.90468	2.64314	8.60563	0.565867	1.05268	0.726722	1.6694	3.11992	0.471285	0.28242	0.373683	0.543008	0.130939	0.587371	0.398027	0.600781	0.474779	5.87323	2.5944	3.064	1.30209	4.19625	4.01297	5.12438	2.40112	0.552123	2.74503	1.42512	1.54394	0.911983	1.68061	0.678661	0.843445	0.970352	0.910301	0.82547	0.646603	0.817848	1.06481	4.64687	1.63386	1.10905	1.92751	2.41604	1.91935
MAG_AN_18	0.236738	0.305801	0.152243	0.126047	0.157259	0.119549	0.908665	0.0785532	0.070967	0.0418019	0.093945	0.14594	0.00782755	0.0104607	0.00604652	0.0122815	0.0190204	0.0250453	0.0371069	0.0299821	0.0440722	0.264947	0.182032	0.238739	0.0834397	0.84904	1.26848	0.957757	0.804806	0.0181019	0.0506815	0.0550692	0.05087	0.0541946	0.466051	0.0214952	0.0141582	0.0451228	0.0969802	0.0590632	0.03591	0.0505445	0.0424572	0.460099	0.282737	0.495914	0.385953	0.501956	0.651306
MAG_AN_20	28.423	34.5508	18.8611	34.0219	57.6906	24.2844	34.6921	18.8294	12.0511	25.6295	23.5596	43.8046	17.3258	13.8409	10.2193	23.6899	23.2339	160.782	145.551	156.255	88.0566	57.1703	30.8794	43.6191	18.1081	12.9317	12.7477	20.565	20.3269	16.0795	31.6825	22.9685	21.8006	59.5149	65.5452	67.3902	97.3192	87.4136	62.5737	111.921	44.2116	28.3734	101.467	57.9819	52.3576	123.291	64.9781	89.3602	120.03
MAG_AN_21	26.3718	32.4536	7.14209	13.1728	31.1514	13.6962	37.2339	4.39996	13.3589	10.5493	11.1952	17.0462	39.0969	22.9985	7.32445	25.2635	1.82446	10.4344	5.22786	7.30002	9.97673	20.3245	29.5402	46.5774	26.0795	14.0764	16.8389	49.2399	7.56993	5.25931	38.455	12.9608	18.4906	23.2534	13.0137	38.3747	44.7555	28.0083	40.5149	54.4739	18.8904	21.2525	40.0561	66.6682	17.7877	175.066	19.7134	50.443	9.06267
MAG_AN_22	0.564438	0.79583	0.913895	1.04055	1.10352	1.25327	1.2584	2.91026	3.90927	1.25753	1.95698	1.45464	0.385461	0.397738	0.317095	0.189	0.230565	0.426601	0.26547	0.476764	0.471583	3.75056	2.58561	0.692961	1.341	1.09193	1.46493	2.95179	0.632021	0.663687	1.2868	1.38426	1.10735	0.031574	0.0569174	0.0552697	0.237013	0.0794602	0.612372	0.815367	0.353978	0.538423	0.320888	1.57232	1.46993	1.25102	3.31384	3.73643	6.60671
MAG_AN_23	1.26318	1.48983	0.708152	0.939717	1.01461	0.549759	1.73161	0.0987494	0.118314	0.170853	0.124991	0.136312	0.397127	0.735735	0.203417	0.254769	0.0287135	0.0863521	0.0683264	0.0807784	0.054036	0.321534	0.141696	0.186019	0.075841	2.34902	3.18389	5.87195	3.65356	0.123565	0.842912	0.283293	0.70409	0.779288	0.978242	0.535508	0.802174	0.535887	0.186491	0.167874	0.0719042	0.0650534	0.276328	1.10276	0.213574	0.529325	0.623542	1.35842	0.153339
MAG_AN_24	1.7396	2.28764	0.299999	0.4474	0.245339	0.103196	1.30545	0.43792	0.649667	0.516186	0.236204	0.421388	0.00964989	0.00776233	0.00316531	0.00760365	0.258486	0.0274327	0.0177156	0.13174	0.0650861	1.14661	0.38854	0.569744	0.219939	1.72271	1.88479	4.59505	0.725977	0.0329689	0.221975	0.0652414	0.62292	0.278169	0.435994	0.442801	0.021955	0.172812	0.0262365	0.00931781	0.00272379	0.00479853	0.0115264	2.55948	0.829604	0.731609	1.73872	1.42269	1.58435
MAG_AO_01	1.9911	0.656183	0.362773	0.325614	0.110074	0.0749129	1.50271	0.22858	0.272085	0.0216322	0.0455339	0.0352138	0.00473391	0.00205299	0.00591068	0.017734	0.262941	0.19476	0.367706	0.18254	0.156047	0.0446379	0.217166	0.597365	0.526683	2.42882	5.88247	10.0623	2.01001	0.0443119	0.0501453	0.025451	0.0243266	0.0257904	2.04408	0.0275634	0.0253489	0.0337775	0.227347	0.0472857	0.236877	0.0181477	0.0507462	0.0373747	0.0294894	0.0950297	0.080569	0.271824	3.41863
MAG_AO_02	0.752961	0.390255	0.698996	0.789358	0.326238	0.177958	0.737986	0.0563786	0.107103	0.116171	0.419594	0.967953	0.0841449	0.00414429	0.0187825	0.119719	0.0150308	0.0548848	0.0462212	0.0452377	0.12217	0.485917	0.186143	0.304858	0.694286	1.09438	1.12425	1.46311	0.657337	0.167142	0.315654	0.197545	0.516758	1.32876	3.65836	1.60373	2.71235	0.807993	1.23243	4.19428	0.124305	0.258304	1.5506	0.888946	1.21331	3.4011	0.784495	4.26819	0.321065
MAG_AO_03	0.00941743	0.0204475	0.00904494	0.00456998	0.0120982	0.00168782	0.012933	0.00023256	0.000735011	0.000203513	0.00126207	0.00211415	0.00196826	0.00768585	0.00116904	0.00230374	0.00103995	0.00325978	0.00531846	0.00439358	0.00023256	0.0556874	0.0175935	0.0226094	0.0106917	1.25526	1.23452	0.883613	0.828057	0.00163476	0.0103024	0.00359186	0.00382796	0.00954178	0.0134912	0.00224548	0.00303334	0.00607852	0.0320388	0.0341742	0.0244558	0.0171703	0.014644	0.536523	0.0751836	0.0438966	0.206759	0.0624058	0.390045
MAG_AO_04	0.276199	0.300075	0.204955	0.179599	0.278481	0.115287	0.370357	0.000604203	0.000807288	0.000815428	0.00332584	0.00104997	0	0	0	0	0.00601992	0.0011036	0.00283778	0.0020895	0.0183158	0.652105	0.232678	0.392854	0.116597	0.306686	0.404368	0.140639	0.138424	0.0036195	0.375899	0.0067286	0.209446	0.0149186	0.00258934	0.0018905	0.00214515	0.00454397	0.000133734	0	0.000113343	0	0	0.378304	0.109116	0.197769	0.217174	0.372825	0.14005
MAG_AO_05	3.70199	4.20746	6.93712	3.80614	2.30748	2.6231	6.33806	0.22637	0.498022	0.112436	0.909302	1.13242	0.0295138	0.0109712	0.0038286	0.039373	0.283042	2.85012	4.15184	4.60297	0.901159	0.568058	0.541609	0.290727	0.305852	9.98667	14.3946	6.41398	19.9944	0.0359351	0.542382	0.114354	0.895855	0.0508653	0.113068	0.0344987	0.0551999	0.0341772	0.0461631	0.0118851	0.00564801	0.0142771	0.0223831	2.07549	0.830486	3.28572	2.39048	5.51522	2.24339
MAG_AO_06	7.51022	2.07926	1.25656	2.08894	0.633027	0.421379	8.90383	0.232078	0.189254	0.0282875	0.0672448	0.0248092	0.0229458	0.0201372	0.0204476	0.116298	0.0652524	0.121776	0.149026	0.0712473	0.0924394	0.0919983	0.446255	1.02631	0.349527	8.38883	18.1891	65.4456	12.8614	0.0168545	0.0360317	0.0102845	0.0273723	0.146339	1.54443	0.129082	0.0474274	0.0947239	0.099392	0.0315951	0.0260714	0.00972132	0.0291622	0.529746	1.05779	5.72631	2.2457	10.1938	1.63967
MAG_AO_07	0.389194	0.452572	0.276913	0.377011	0.29254	0.24066	1.49165	0.613395	0.313466	0.153964	0.299027	0.191121	0.00382462	0.00157454	0.0128702	0.0053728	0.385665	0.191398	0.261935	0.225229	0.184379	0.329586	0.474723	0.352582	0.608656	0.624011	0.880232	0.617442	0.68739	0.154415	0.0848111	0.0719399	0.0595013	0.0821114	0.385387	0.0192397	0.085025	0.0288686	0.108304	0.0559249	0.0846099	0.0217433	0.0549489	0.65604	0.399855	0.600238	0.545859	0.586284	0.709099
MAG_AO_08	1.08979	0.291684	0.512682	0.757814	0.0482367	0.0250346	0.896685	0.0113585	0.0154038	0.0105548	0.0159131	0.00627115	0.0347141	0.0113944	0.00616544	0.0498177	0.0204324	0.00783507	0.0148091	0.0162695	0.0130606	0.00793051	0.02003	0.0195863	0.0088312	4.79691	15.2296	6.33623	5.41213	0.0333548	0.0592561	0.0783085	0.0331855	0.000558892	0	0.000513604	0.000139723	0.000280384	0.00856901	0.00374946	0.000669701	0.00290158	0.00327804	0.268738	0.0217916	0.010182	0.0246037	0.138456	0.182138
MAG_AO_09	0.964629	1.11686	1.14801	1.1953	0.847619	0.50531	1.56761	0.3711	0.34501	0.336293	0.676274	0.412681	0.00938341	0.00290153	0.00614145	0.0101762	0.089598	0.708353	0.549691	0.578191	0.294411	0.911178	0.706319	1.30969	0.405893	2.93751	4.23933	1.25744	3.42342	0.0429437	0.69436	0.0355281	0.4063	0.924596	1.77684	0.366131	0.0182919	0.548206	0.0576619	0.188025	0.0285119	0.0234332	0.268908	1.70157	0.545016	2.18457	1.71916	4.34356	2.1824
MAG_AO_10	2.59093	1.80997	0.921526	1.86612	1.90465	0.758758	4.64176	0.306567	0.224622	0.13639	0.219204	0.304112	0.0155915	0.0068935	0.00500893	0.0174566	0.059844	0.162463	0.136495	0.153497	0.230219	1.22126	0.87165	1.1922	0.602654	3.30105	5.11827	11.5078	5.22658	0.0974212	0.372962	0.169285	0.718643	0.324171	0.820584	0.285245	0.0698254	0.151078	0.106827	0.0982505	0.0364691	0.0447465	0.138542	0.65483	0.53886	0.518864	1.32093	1.10415	0.587557
MAG_AO_11	10.9539	13.1698	5.52203	3.35744	12.8253	4.43015	16.2124	0.0097386	0.00459406	0.0152317	0.0171002	0.0497741	0.0188569	0.00898292	0.0050293	0.0111598	0.025839	0.0506817	0.025968	0.0542027	0.348551	20.98	8.63654	10.0636	6.68828	2.21296	2.65171	2.04308	0.203094	1.13999	5.08149	4.80135	4.81261	18.4851	1.16218	3.70018	3.50859	17.8568	7.45183	21.1821	0.236214	0.195448	0.544971	18.108	12.957	30.4521	2.24186	1.03754	0.799275
MAG_AO_12	8.63238	3.28233	2.13029	1.25925	1.15481	0.501384	0.706802	0.409057	0.254344	0.49261	0.495983	0.153954	0.0391413	0.0109499	0.0465111	0.0424006	0.269164	0.0358597	0.0554952	0.0561464	0.0282803	0.134402	0.406526	0.141466	0.116181	0.0349646	0.0313785	0.0564192	0.0410863	0.0837375	1.1154	0.280479	0.332733	0.0796246	0.015631	0.0515428	0.0132157	0.0191655	0.117059	0.0437113	0.0360493	0.0221193	0.0632499	0.141327	1.07603	1.41604	0.138272	0.0938892	0.0095397
MAG_AO_13	0.127523	0.133433	0.00887734	0.0264314	0.0313822	0.00960259	0.171387	0.000448098	0	0.00206782	0.000914536	0.000660432	7.04978e-05	0	0	0	0.0122122	0.0114989	0.0052676	0.00698423	0.0277053	0.401911	0.0606508	0.0786815	0.0338525	0.551839	0.461333	0.844858	0.307691	0.00187015	0.00434294	0.00288517	0.00225393	0.0765353	0.0100563	0.0484217	0.00214438	0.0195603	0.00220986	0.0001167	0.000239351	0.0002334	0.000351662	2.02473	0.405248	0.120261	0.654086	0.121178	0.377496
MAG_AO_14	0.615779	1.12709	0.626839	0.503168	0.308951	0.267019	0.873491	0.112485	0.0542817	0.0925972	0.103838	0.0842357	0.0796502	0.0893772	0.0344552	0.0461653	0.0386853	0.144892	0.144871	0.136366	0.116939	0.263735	0.158062	0.0958756	0.0916148	1.07729	0.66291	1.11773	0.58456	0.0393554	2.57988	0.0570846	0.953089	0.0435707	0.0528996	0.0350366	0.100406	0.0647278	0.129762	0.0999581	0.081812	0.086465	0.0908979	0.0286925	0.0356533	0.0439125	0.0594874	0.123753	0.0965162
MAG_AO_15	0.305451	0.251177	0.164051	0.281221	0.171355	0.174825	0.768704	0.00557486	0.0120525	0.00776554	0.00792158	0.00960907	0.0309219	0.0134369	0.0016243	0.0214083	0.00403911	0.011255	0.00587114	0.0168746	0.0128246	0.169417	0.188228	0.197563	0.0972227	0.0766492	0.0722407	0.165136	0.0714479	0.118922	0.214877	0.0329751	0.140217	0.208881	0.226893	0.4041	0.322834	0.38886	0.0737375	0.085816	0.0355154	0.0400506	0.0688378	0.222741	0.225076	0.772071	0.141293	0.347643	0.221391
MAG_AO_16	0.102989	0.112885	0.14772	0.175862	0.105393	0.117775	0.436938	0.000450491	0.337805	0.000453727	0.0014309	0.00210838	0	0	0	0	0.0547041	0.0644376	0.0576891	0.0402305	0.0993102	0.459669	0.278763	0.0695028	0.133763	0.217582	0.245384	0.3711	0.121608	0.00648954	0.0300932	0.00489352	0.0492016	0.000853656	0.00166294	0.000373121	0.000858694	0.000847011	0.0126499	0.0018613	0.00323908	0.00143394	0.0151475	0.0742672	0.102376	0.165777	0.0444585	0.114982	0.0911761
MAG_AO_17	1.71533	1.25302	1.19385	1.10624	1.09752	0.754032	2.50908	0.119684	0.197477	0.297219	0.564074	0.868775	0.467254	0.145749	0.109024	0.0630207	0.0559502	0.370367	0.465887	0.600748	0.343165	1.58373	0.854105	1.32894	0.81344	2.14494	1.82201	0.908959	2.13209	0.308737	1.44505	0.49893	0.962509	2.2374	2.89249	1.38053	3.07038	3.07323	1.00653	2.10975	0.536446	0.219498	1.50151	1.39468	1.30816	5.0537	0.909645	3.47854	0.346484
MAG_AO_18	0.297905	0.459653	0.109991	0.135438	0.244663	0.10736	0.4159	0.0336601	0.0933825	0.0570187	0.0424837	0.146025	0.00507823	0.00568351	0.00411191	0.00395402	0.00219098	0.00562819	0.000605938	0.00188522	0.0100697	0.125605	0.0768671	0.0740884	0.0752497	0.285275	0.321123	0.489519	0.154286	0.0668591	0.258153	0.180989	0.0929198	0.513975	0.151685	0.2116	0.33382	0.523863	0.0194685	0.256155	0.00868006	0.0183625	0.0137542	0.320126	0.0767101	0.451108	0.101476	0.0886159	0.0574148
MAG_AO_19	42.4719	58.1094	15.3337	6.12366	4.80781	4.08738	39.3076	0.0813534	0.132744	0.133387	0.307785	0.444412	0.0675287	0.0394508	0.00717341	0.0543411	0.115741	0.0781948	0.119068	0.0620478	0.123948	0.466216	0.335619	0.363311	0.215362	5.33064	6.33369	6.56665	2.17757	0.302189	0.818781	0.491371	0.51434	0.995269	1.94582	1.02374	0.129266	0.225288	0.0899843	0.0492468	0.0387887	0.0228075	0.119362	7.01125	38.4688	89.9974	7.52122	16.7929	0.938484
MAG_AO_20	0.506302	0.311457	0.0933488	0.173493	0.112159	0.0435799	1.09362	0.00353475	0.00171703	0.0029547	0.00303023	0.00314076	0.00563633	0.00387815	0.00491861	0.00649394	0.11554	0.0380885	0.0410724	0.0432589	0.0572042	0.107462	0.0256563	0.0292746	0.0390559	0.44385	0.449584	0.686256	0.32963	0.0224529	0.278826	0.0393553	0.593676	0.068129	0.114675	0.0428131	0.00914771	0.0774885	0.00326419	0.00339186	0.00674177	0.00493308	0.0038264	0.0511074	0.00910809	0.00855663	0.0326065	0.0314605	0.695814
MAG_AO_21	2.68307	2.04648	1.17704	1.22944	1.93727	0.668541	3.53273	0.0558354	0.0981294	0.0879236	0.16599	0.286882	0.30299	0.226694	0.109129	0.308889	0.0660098	0.0441523	0.0256058	0.050494	0.0507928	0.511648	0.348098	0.424251	0.199492	1.08644	0.582123	1.10179	0.353449	0.906042	4.3768	3.85278	2.08011	1.5793	0.198492	0.570424	0.29856	1.67172	0.626628	0.340711	0.458633	0.601028	0.419889	3.08468	4.79398	7.42327	0.578409	0.56733	0.198296
MAG_AO_22	0.605822	0.725629	0.494911	0.779849	0.54882	0.362741	1.52847	0.10575	0.102488	0.0149966	0.0317908	0.0336436	0.0783748	0.0854828	0.205089	0.198002	0.107569	0.120664	0.145183	0.122615	0.0464675	0.0632265	0.148277	0.332115	0.244866	0.438611	0.744093	0.728971	0.517441	0.0657546	0.224094	0.051811	0.185951	0.308425	1.49868	0.883596	0.120275	0.376013	0.179687	0.154326	0.122346	0.0716926	0.200268	0.0799654	0.0525149	0.160879	0.164438	0.470282	3.22107
MAG_AO_23	0.860827	1.02773	0.177562	0.243987	0.21263	0.0794647	1.65933	0.0348107	0.148368	0.0142322	0.0796771	0.150301	0	0	0	0.000404163	0.103219	0.0237641	0.0238248	0.0421502	0.0938445	0.215306	0.0385821	0.0586853	0.0320214	1.35514	0.98666	1.54573	0.948054	0.027234	0.211076	0.0266353	0.479706	0.212366	0.117876	0.299232	0.0145562	0.0835177	0.000196287	0	9.70423e-05	0.000575585	0.000435691	0.920191	0.142493	0.126643	0.347766	0.2195	0.169224
MAG_AO_24	5.2678	1.93246	1.05623	1.24634	0.656899	0.299935	7.43111	0.167607	0.166054	0.0403847	0.0581835	0.189797	0.0476378	0.0211729	0.0108653	0.168305	0.0723698	0.0521103	0.0581521	0.0471347	0.181224	0.119952	0.256244	0.288131	0.10181	0.974139	4.05487	15.4091	3.01948	0.054746	0.0635818	0.048422	0.0344193	0.105804	0.589548	0.0751644	0.0654057	0.058764	0.0606123	0.0460519	0.043651	0.0326884	0.0497651	0.217533	2.09677	3.08575	0.322642	1.35355	0.940211
MAG_AO_25	0.00902891	0.0178197	0.00726234	0.00811636	0.011687	0.00846232	0.025405	0.0050508	0.00633149	0.00898811	0.0115207	0.0123461	0.197296	0.111018	0.0342452	0.185522	0.00712573	0.0105044	0.00944536	0.00295535	0.00671623	0.973294	0.43729	0.53604	1.32344	0.0311686	0.0235453	0.0493262	0.0142965	0.317941	1.02404	0.768686	0.546336	1.06825	0.222903	0.601501	0.295513	1.05433	0.255705	0.806844	0.453159	0.456927	0.48203	1.70028	1.69735	4.97545	0.460833	0.749082	0.0124349
MAG_AO_26	2.22202	4.77134	3.02508	1.90804	3.0294	1.64401	4.67577	0.0831316	0.0528557	0.14358	0.332742	0.298035	0.0880205	0.0459748	0.102911	0.0455308	0.0946798	0.817971	0.811392	0.950252	0.426737	2.32763	1.4486	2.4478	0.920813	4.1646	4.82481	1.66791	2.42481	0.28154	6.91526	1.18977	2.36089	3.39782	4.09719	1.26712	1.23804	4.14689	0.0196113	0.177018	0.0132891	0.059437	0.279766	0.566807	0.218314	1.10517	0.36292	0.555117	2.36667
MAG_AO_27	0.00188548	0.000334918	0	0.000665265	0.00158992	0	0.00127634	0	0.0012121	0	0.00229142	0.00415537	0	0	0	0	0.00148874	0.00237527	0.000256885	0	0.000231876	0.00227663	0.00213213	0.000433138	0	6.54088	4.8764	7.17269	3.72141	0.00629406	0.479519	0.00433267	0.312367	1.28654	3.1854	0.358793	0.0482406	0.249245	0	0.000330346	0	0	0.00250923	0.307198	0.061733	0.0355844	0.28116	0.235275	0.23214
MAG_AO_28	1.04117	1.26881	0.676451	0.372198	1.7741	1.01878	1.94981	0.00282645	0.00388509	0.000335072	0.0068959	0.0127781	0	0	0	0	0.0132593	0.00680221	0.00302181	0.00543955	0.120343	1.07559	0.36162	0.169786	0.188508	1.51733	0.536825	0.485607	0.0174377	1.99709	1.23921	9.3794	4.94234	0.139053	0.869702	0.166776	0.966019	1.41545	0.00944864	0.00768246	0	0.00537839	0.000719844	3.86467	2.29164	3.87483	0.810223	0.705427	0.198088
MAG_AO_29	5.83729	6.82386	2.84404	4.62811	5.20988	2.10484	8.45287	1.17299	1.84863	2.0564	4.35245	5.83726	5.86023	2.26962	1.44486	5.94625	0.131138	0.468627	0.312901	0.402187	0.407199	20.5414	12.0606	18.2934	5.81992	5.75884	4.08454	7.12578	1.29514	1.51986	13.1538	3.9869	5.80833	19.995	13.0485	9.87758	10.9268	21.645	1.9018	8.56159	0.931874	1.37758	2.04144	10.7256	7.9726	26.7964	6.54974	9.92768	1.87717
MAG_AO_30	0.583439	0.113327	0.41381	0.466622	0.119167	0.0678707	1.64014	0.245677	0.214136	0.156225	0.138995	0.128283	0.0199787	0.0107048	0.00402366	0.0199661	0.0595709	0.208843	0.305035	0.502403	0.193769	0.0676394	0.969309	0.21685	0.484639	37.9112	41.5116	40.6825	90.219	0.00671413	0.0487137	0.0174633	0.0181416	0.0989804	0.442085	0.0969573	0.0170604	0.0690695	0.0576387	0.0272216	0.0537102	0.00687027	0.0393027	0.200285	0.851073	1.02251	2.4134	7.99105	5.43969
MAG_AO_31	0.637138	1.30732	1.17009	0.918774	0.88589	0.322654	0.711138	4.18073	4.03323	1.60947	0.945163	1.97924	0.170816	0.0904512	0.10853	0.146941	0.0630611	0.684493	0.556025	0.620719	0.173975	15.9704	18.5307	14.7338	5.50681	5.8051	6.63081	13.7982	5.96935	0.473538	1.63613	0.433175	1.69372	1.211	3.07936	1.6137	0.556769	1.16647	0.0526257	0.155552	0.0674011	0.0388983	0.577727	2.84667	1.94652	3.2686	4.43177	3.51315	14.3752
MAG_AO_32	1.3134	2.85669	0.421972	0.270555	0.932556	0.342977	1.35876	0.0664342	0.224997	0.460667	0.123173	0.560516	0.304717	0.160478	0.0218198	0.346867	0.00593995	0.0170321	0.00902464	0.0104527	0.0369331	0.798649	0.326017	0.495925	0.280278	0.34773	0.469252	1.65663	0.151035	0.246469	1.58079	0.781455	0.662026	1.11811	0.0705597	0.567239	0.243148	0.67142	0.0620833	0.405116	0.0449779	0.0895182	0.228554	4.35177	0.501721	2.41833	0.840041	0.449086	0.161132
MAG_AO_33	0.604585	0.3954	0.233202	0.426431	0.344862	0.142059	1.13032	0.0674636	0.0458775	0.0264379	0.0555608	0.0643432	0.163246	0.101374	0.02235	0.130418	0.0715468	0.326505	0.302851	0.34155	0.213526	2.06008	1.41237	2.35903	0.745751	0.647794	2.09253	3.54451	1.1969	0.447643	7.86339	1.79168	3.32495	0.106807	0.181856	0.0905695	0.0589195	0.108178	0.139959	0.28107	0.0691575	0.0751982	0.152435	0.24655	0.352945	0.531675	0.321469	0.405849	0.211917
MAG_AO_34	0.324967	0.203295	0.0999259	0.107881	0.11006	0.0676206	0.169495	0.555355	0.773597	1.04376	1.72104	5.53436	0.0187761	0.00832351	0.00636037	0.0601493	0.0102289	0.005828	0.0055728	0.0029398	0.00605388	0.0831205	0.0594686	0.0579431	0.0500465	2.3025	2.13198	15.188	0.543539	0.43282	2.55585	1.21334	1.51451	0.240297	0.0491999	0.100874	0.126279	0.233283	0.229131	0.126165	0.038893	0.0250378	0.0849521	0.72885	2.48099	2.5391	1.06987	1.60223	0.0128568
MAG_AO_35	1.16427	9.54078	0.746181	0.724715	7.07127	1.12213	2.1085	2.99442	5.60312	7.38472	5.80031	10.6188	3.85237	2.02786	2.3844	3.47263	0.0156326	0.0998798	0.104267	0.0916951	0.0451426	8.18807	9.98937	12.343	7.21841	0.678586	0.401325	0.699173	0.290804	3.654	25.0274	5.28578	17.5227	29.5476	34.1664	26.8292	22.5748	34.7409	0.0701457	1.14269	0.0683071	0.095816	0.660852	0.900983	1.0544	1.10262	1.38189	0.587454	0.463253
MAG_AQ_01	0.675032	1.92292	0.25265	0.125305	0.430467	0.135294	0.422725	0.096076	0.0861708	0.245443	0.0517791	0.315522	0.0703536	0.0303277	0.00270543	0.0821599	0.00932218	0.00833137	0.00791307	0.0110509	0.038561	0.346306	0.249361	0.206145	0.121579	0.384539	0.615878	3.476	0.196537	0.146815	0.726625	0.711619	0.262619	0.285181	0.0201147	0.138151	0.0837811	0.188404	0.00995846	0.359007	0.020499	0.0740414	0.0179045	0.78117	0.0622505	0.286503	0.182574	0.0796265	0.0460971
MAG_AQ_02	2.56579	5.50885	3.4356	2.23871	3.42911	1.90297	5.41071	0.132293	0.11231	0.19101	0.457128	0.532941	0.030793	0.0218564	0.132882	0.0353738	0.112668	1.05652	1.05879	1.14692	0.55851	2.48754	1.61041	2.73644	0.999693	4.66397	5.57132	1.92976	2.41263	0.310488	7.49286	1.29143	2.69616	3.91408	5.33118	1.54632	1.49289	4.94985	0.0274041	0.203262	0.0224785	0.065191	0.3267	0.799582	0.302319	1.54639	0.513971	0.767421	1.93313
MAG_AQ_03	50.6912	35.307	23.7932	22.7493	15.1691	10.1646	63.152	2.70971	0.89753	0.488405	1.77113	6.94946	2.70738	1.00794	0.49855	5.13239	0.671356	3.24377	3.84056	3.76006	2.65763	16.1205	6.09557	4.96961	1.98526	17.0615	22.7089	8.09177	12.4672	0.213106	1.4642	0.258641	1.2776	6.39057	23.9879	3.5606	1.35508	3.73448	0.369483	0.553926	0.0782748	0.0677388	0.583203	18.3778	28.1259	63.6329	41.794	114.155	12.3697
MAG_AQ_04	0.17097	0.196496	0.123865	0.0929629	0.212934	0.147404	0.318582	0.013027	0.0227925	0.00705735	0.047711	0.0699356	0	0.000256005	0	0.000248538	0.0665275	0.0448977	0.0534703	0.0561551	0.0334662	7.35222	2.55525	1.30571	1.36115	0.21438	0.168838	0.21326	0.0956927	2.53391	4.52544	7.61119	6.10009	0.750124	4.69607	0.911966	5.57406	7.77684	0.019611	0.0620833	0.0025419	0.038333	0.00467542	24.7947	14.3449	25.3126	4.59972	3.68471	0.0557502
MAG_AQ_05	1.14238	1.28276	1.34636	1.44463	1.01715	0.621724	1.88138	0.202782	0.208306	0.203649	0.394441	0.232714	0.00529913	0.0051852	0.00312071	0.00515303	0.104764	0.927379	0.697551	0.775161	0.371814	0.784011	0.661452	1.14878	0.370751	1.93503	2.69899	0.772639	2.20419	0.0242975	0.401157	0.0164304	0.231763	1.0485	1.92367	0.430836	0.0250129	0.583161	0.0537722	0.148647	0.0250268	0.0254932	0.207177	0.707681	0.233887	0.892202	0.73709	1.7706	2.4007
MAG_AQ_06	9.84829	11.9935	4.86555	3.0728	11.4968	3.9961	15.4231	0.00238567	0.00231966	0.0059639	0.0111339	0.0130517	0.00358596	0.00316416	0.000939195	0.00979154	0.0198754	0.0322399	0.0128695	0.0371144	0.319692	20.3307	8.67341	9.84719	6.50306	2.1354	2.54559	1.94715	0.202562	1.10936	4.77734	4.9273	4.72121	16.4688	0.99519	3.27341	3.08485	15.768	6.65756	19.0901	0.200544	0.172713	0.48501	17.3946	12.5019	29.2966	2.18383	0.896387	0.703399
MAG_AQ_07	1.13537	9.01935	0.753955	0.777464	6.7962	1.09699	1.9155	2.90502	5.34363	6.77293	5.35001	9.84776	4.81244	2.49326	2.99436	4.28629	0.0311278	0.194327	0.188818	0.178257	0.0752223	10.3563	12.5626	16.344	9.35228	0.81031	0.433921	0.862707	0.317263	3.6612	25.0017	5.23609	17.526	18.5491	18.4848	16.5848	14.1834	21.174	0.0671883	1.34055	0.0741703	0.10416	0.818517	0.693901	0.879019	0.568058	1.24701	0.472358	0.862531
MAG_AQ_08	5.55634	6.31977	2.68065	4.28759	4.31791	1.72731	8.39498	1.41782	2.2184	2.45091	5.06899	6.90929	7.58388	3.04791	1.95405	7.84851	0.152721	0.661251	0.485493	0.536683	0.514067	57.8146	34.4077	52.4088	16.2225	5.02525	3.81644	5.97061	1.3271	1.66872	14.5214	4.41107	6.41467	19.1101	11.9411	8.41712	8.90196	20.0932	1.46939	8.74919	0.467025	0.807199	1.99337	23.2501	12.0528	52.9676	16.9441	26.5421	1.78478
MAG_AQ_09	0.19343	0.130482	0.12715	0.0952227	0.0948671	0.0296371	0.277908	0.000510148	0.000631022	0.000620568	0.000951507	0.00108108	0.0261639	0.0074383	0.00929284	0.0142088	0.0128523	0.00509722	0.0103794	0.0124264	0.0215186	0.5793	0.273944	0.0791561	0.106111	0.3935	0.366941	0.137296	0.207459	0.0890706	0.230736	0.238817	0.201474	0.0412793	0.0126554	0.0132424	0.0187628	0.00767476	0.0154883	0.00959126	0.011377	0.00634986	0.0121937	0.165901	0.227393	0.547175	0.13267	0.102896	0.00319266
MAG_AQ_10	79.4962	88.2876	44.3325	95.8356	80.9342	38.2558	79.2971	15.5744	54.8005	16.6243	36.9833	162.973	0.00396046	0.0043139	0.0045337	0.00441204	2.19076	2.45013	1.52133	1.60345	3.87612	259.557	112.413	59.1367	69.453	144.72	108.017	352.648	64.4547	80.1784	195.529	184.147	182.528	113.555	279.034	118.319	26.0431	115.507	4.84285	80.0762	0.449868	0.718547	3.46632	137.519	143.071	113.067	111.468	241.134	87.3386
MAG_AQ_11	0.286846	0.574532	0.143457	0.145295	0.216564	0.10643	0.483845	0.0333361	0.093841	0.0495303	0.0305723	0.134361	0.0119888	0.0060354	0.00271328	0.00512205	0.00270114	0.00459367	0.00135191	0.00272351	0.0137018	0.111038	0.0779427	0.0664475	0.0957941	0.339913	0.374043	0.612298	0.164067	0.075388	0.254992	0.188734	0.106576	0.638594	0.252521	0.297749	0.513848	0.672455	0.0385995	0.318491	0.0136058	0.0331574	0.0306082	0.285085	0.0386211	0.39551	0.0946869	0.0611517	0.0648252
MAG_AQ_12	0.371168	0.568647	0.375336	0.327319	0.595718	0.1809	0.591268	0.693528	0.562299	0.535921	0.442754	0.449835	0.207394	0.128042	0.134672	0.177927	0.117612	0.128181	0.527538	0.400588	0.0396292	0.636384	5.53386	1.05305	2.11156	3.96661	4.14858	4.0822	8.10853	0.115444	0.626901	0.265777	0.417161	0.0899145	0.174551	0.0882833	0.0533881	0.105968	0.0577195	0.318651	0.0300701	0.0455325	0.228811	0.48429	0.34375	0.920992	0.644905	1.616	0.601989
MAG_AQ_13	3.57896	8.14516	2.33344	1.42029	3.16738	1.67942	5.11558	0.80892	0.571866	1.1536	1.62037	4.42594	6.03134	2.15065	0.542226	3.10769	0.107185	0.758502	0.68939	0.573709	0.420401	7.29761	4.11222	6.56043	2.41357	1.753	2.07008	1.18193	1.12326	1.9032	10.137	5.59694	8.29441	12.2567	6.24431	6.93824	17.4046	11.2347	11.0746	9.4576	5.48186	7.23853	4.12016	15.2057	10.7321	39.7779	6.1888	14.9874	1.76898
MAG_AQ_14	1.12105	0.812278	0.474836	0.476337	0.730626	0.272575	1.4206	0.0223705	0.0592963	0.0265957	0.0580747	0.109685	0.0392369	0.0225252	0.00728467	0.0386839	0.0308379	0.00970219	0.0183705	0.0226831	0.0138786	0.177705	0.25041	0.215319	0.152891	1.51734	0.8099	1.60334	0.500079	0.603212	2.86329	2.13594	1.41259	0.591318	0.0802007	0.216814	0.140773	0.624288	0.0387191	0.144059	0.0240598	0.0380544	0.0442857	1.46947	2.28197	3.25599	0.273822	0.234059	0.125357
MAG_AQ_15	0.318416	0.301091	0.124518	0.183756	0.193979	0.0863649	0.368219	0.137794	0.30083	0.468624	0.438464	2.76758	0.0216837	0.00833619	0.0063733	0.0623846	0.00760828	0.00858687	0.00747459	0.0070324	0.0087007	0.224876	0.183211	0.168046	0.118717	2.34475	2.14436	15.3405	0.603033	0.549344	2.77325	1.32868	1.65027	0.364458	0.170987	0.229235	0.498154	0.495082	0.178035	0.0945186	0.00615352	0.0156099	0.0221596	0.807119	2.5704	2.54281	1.11998	1.75641	0.0555391
MAG_AQ_16	0.272	0.214691	0.436229	0.954309	0.486503	0.40512	0.4115	1.89692	2.40804	1.27907	1.02843	0.708177	0.469505	0.248143	0.361493	0.0592607	1.27277	0.888681	0.491737	0.8019	0.612663	0.20737	0.616406	0.491966	1.29917	0.267397	0.319604	0.508092	0.581531	0.919795	0.298158	0.418382	0.252611	1.05102	0.377293	0.786615	0.632339	0.59399	0.524812	0.987645	0.631688	0.260154	0.588293	0.420892	0.152824	0.236463	0.530406	0.950392	0.0867656
MAG_AR_01	0.903427	1.02928	1.0416	1.13136	0.803017	0.508248	1.52929	0.237163	0.251953	0.226266	0.472844	0.276426	0.0085086	0.00431887	0.00330456	0.00580545	0.0947061	0.684851	0.553091	0.558246	0.296458	0.889498	0.737495	1.26051	0.426091	6.10401	8.9018	2.67228	7.22465	0.0440482	0.711671	0.0324886	0.445866	0.853413	1.59623	0.347238	0.0132674	0.478428	0.0566786	0.173316	0.028885	0.0210463	0.238436	1.35208	0.443912	1.71912	1.33979	3.34681	2.11831
MAG_AR_02	0.024898	0.0176252	0.0124031	0.0122028	0.0165709	0.00618613	0.032189	0.0230817	0.0199203	0.0294016	0.056243	0.0440544	0.0101813	0.00981102	0.00141629	0.00819698	0.00451218	0.00558993	0.00654505	0.005794	0.00607649	0.131805	0.0755056	0.0961707	0.0425281	0.0301138	0.0248706	0.0213172	0.0212059	0.845016	0.571416	2.88373	0.434265	0.0286428	0.00801434	0.0130059	0.0138054	0.0185057	0.00606522	0.00204342	0.00259899	0.00187375	0.00649042	0.0311502	0.0107795	0.0274059	0.0342421	0.0248864	0.0160475
MAG_AR_03	1.93548	1.42862	1.47744	1.39226	1.40085	0.969824	2.81293	0.297997	0.342571	0.523858	0.917598	1.32776	1.14109	0.591272	0.397186	0.235907	0.126697	0.501634	0.464718	0.70436	0.326148	1.17628	0.701205	1.04673	0.683203	2.87995	2.44108	1.26388	2.85377	0.490596	2.25545	0.810364	1.63236	2.80693	3.67689	2.06569	3.662	4.23361	1.2733	2.46379	0.651519	0.315222	1.71146	1.15215	1.04935	4.25166	0.802915	2.89036	0.53881
MAG_AR_04	0.784699	1.47833	0.815102	0.56308	0.298649	0.318673	1.0821	0.045434	0.0157618	0.0323505	0.046899	0.0232743	0.00126428	0.00105908	0.000304772	0.00147368	0.0302901	0.110334	0.104351	0.0952804	0.0832923	0.24122	0.129796	0.0487309	0.0451862	1.10712	0.64662	1.14868	0.533983	0.0112115	2.66679	0.038792	0.95006	0.00204633	0.00451715	0	0.00239392	0.00287139	0.00195456	0.00587943	0.00475012	0.00543312	0.00252712	0.0041831	0.008981	0.020113	0.0122717	0.00898686	0.0328358
MAG_AR_05	0.1817	0.153269	0.195937	0.168533	0.15865	0.0638858	0.204474	0.446948	0.41033	0.201687	0.250442	0.0969243	0.162904	0.168001	0.372288	0.13235	0.177986	0.0822464	0.694203	0.378118	0.0191832	3.97632	2.3285	3.4657	1.39859	1.82727	2.07512	1.99249	1.94651	0.0148477	0.017505	0.0281493	0.0145339	0.215066	0.17926	0.26648	0.0487221	0.140826	0.56482	0.195233	0.183951	0.138017	0.850745	0.328606	0.46554	1.03121	0.327226	0.926247	0.074984
MAG_AR_06	2.27897	5.07846	3.14063	2.01093	3.09433	1.74916	4.89171	0.0938838	0.0937345	0.183309	0.474955	0.45323	0.0122869	0.0116794	0.161079	0.0106212	0.101868	0.969139	0.955539	1.04393	0.487226	2.40305	1.51721	2.60248	0.984699	4.58991	5.55909	1.8853	2.34441	0.262653	6.81298	1.20972	2.45594	3.32463	4.49867	1.28658	1.2998	4.16075	0.0381197	0.252008	0.0236707	0.0867218	0.409755	0.685003	0.284334	1.42742	0.445377	0.700653	2.05775
MAG_AR_07	0.410944	0.204631	0.367734	0.416232	0.154957	0.0841672	0.396916	0.0371541	0.0875229	0.103411	0.350045	0.876802	0.101354	0.00186102	0.0150155	0.133716	0.0110172	0.0278194	0.0198563	0.0250903	0.0640908	0.485918	0.179979	0.29477	0.706385	1.16374	1.16696	1.61024	0.700503	0.17373	0.303954	0.207671	0.526091	1.34153	3.66349	1.58517	2.71441	0.772117	1.28073	4.35512	0.144144	0.284267	1.66468	0.863224	1.23802	3.50145	0.838473	4.35135	0.300274
MAG_AR_08	0.199152	0.15977	0.403598	0.431255	0.189246	0.146931	0.2287	0.080878	0.0480657	0.0198343	0.0140823	0.0103291	0.00510813	0.00293547	0.00573445	0.0177767	0.0103471	0.111112	0.0437306	0.0743944	0.0400572	0.0201588	0.568732	0.262609	0.288232	0.117986	0.426593	0.675953	0.0891573	0.0329273	0.0141619	0.0616946	0.00840784	0.00922932	0.101718	0.0190951	0.00359153	0.00898269	0.064092	0.079219	0.0396015	0.0774726	0.0524753	0.0214818	0.0264049	0.0381713	0.0307969	0.117214	0.373376
MAG_AR_09	2.74364	1.87054	1.13	1.0509	1.67436	0.548707	3.5169	0.00336633	0.0429751	0.00866726	0.0173011	0.0879334	0.252119	0.337969	0.31544	0.419049	0.0459498	0.0115457	0.00460979	0.0271235	0.0319598	0.0405222	0.069005	0.0590454	0.0511094	1.03063	0.562369	0.938473	0.291357	0.752605	4.15001	2.96984	1.87739	1.11141	0.0429399	0.343095	0.0823071	1.16232	0.00997186	0.0441162	0.0160861	0.0208234	0.0266111	2.31972	3.83774	5.24681	0.342244	0.231926	0.19275
MAG_AR_10	0.281764	0.484787	0.123664	0.126854	0.194281	0.0924741	0.371598	0.0472314	0.114376	0.0889393	0.0525965	0.217195	0.0167038	0.0154382	0.00478837	0.0106135	0.00358226	0.00747374	0.00834152	0.00731324	0.0149842	0.237182	0.142569	0.161477	0.109876	0.319706	0.342721	0.656966	0.185383	0.128423	0.508694	0.352017	0.225123	0.567583	0.284898	0.249568	0.448539	0.55861	0.0882316	0.381561	0.0578841	0.0828904	0.0763231	0.864669	0.141574	0.924215	0.2407	0.222596	0.0923686
MAG_AR_12	175.808	30.1029	216.592	172.379	124.19	70.6268	59.4672	19.1599	9.41637	3.92175	5.49464	9.86493	42.4136	52.4639	21.1615	82.0247	14.7203	276.331	143.072	92.0479	31.2287	18.7345	20.8741	49.7216	12.3915	36.4034	66.5496	72.2767	38.559	2.05726	13.0716	2.54779	11.9863	1.19144	2.91565	0.541719	0.697137	1.07941	29.653	127.049	34.1108	16.0436	172.822	34.7211	20.3406	144.185	79.1339	355.331	159.868
MAG_AR_13	0.605558	1.94025	0.288066	0.123038	0.35017	0.116278	0.222952	0.080173	0.065452	0.188772	0.0411341	0.264013	0.0125761	0.0099264	0.00372028	0.0144848	0.00670227	0.0295226	0.0179101	0.0203841	0.0423425	0.268619	0.199811	0.155523	0.0855697	0.0970137	0.156033	0.606461	0.0505106	0.0891983	0.380195	0.411144	0.164512	0.0671733	0.0206352	0.0416015	0.0153973	0.0385603	0.0106574	0.437415	0.0212622	0.0703527	0.0277967	0.307067	0.0299877	0.176046	0.114285	0.0590126	0.027472
MAG_AR_14	0.602224	0.267938	0.550973	1.03244	0.404125	0.339949	0.473507	0.0238742	0.0333179	0.0211423	0.0462969	0.0558255	0.00141764	0.000976169	0.000204862	0.00100973	0.799242	0.316449	0.573048	0.444794	0.434271	0.220591	0.491022	0.547653	0.523366	2.30415	1.72289	1.37813	2.37962	0.179118	0.189382	0.857654	0.180942	0.0501581	0.518324	0.0327659	0.023701	0.0258717	0.448989	0.476713	0.333831	0.361689	0.439612	0.258413	0.181211	0.247528	0.339132	0.450799	0.0522918
MAG_AR_15	0.0681276	0.0735668	0.030817	0.0388687	0.0519407	0.0243511	0.0681954	0.00529185	0.041037	0.0202494	0.0408707	0.0667627	0.268048	0.127146	0.0521245	0.241629	0.00276924	0.00182345	0.00196828	0.00135295	0.00260161	0.795763	0.356298	0.423551	1.10829	0.0280005	0.0209835	0.0265185	0.019902	0.357308	1.08915	0.852669	0.573705	4.4744	0.856331	2.46491	1.21078	4.30157	0.253141	0.773065	0.450145	0.442323	0.45414	1.28944	1.27934	3.63862	0.351353	0.581569	0.0181994
MAG_AR_16	0.463048	0.121653	0.3237	0.390402	0.284666	0.15266	0.52651	0.0985037	0.119279	0.0460957	0.0414216	0.0397469	0.768226	0.133705	0.159457	0.138831	0.362397	0.184047	0.336594	0.271231	0.241885	0.136893	1.04855	0.426015	0.612689	0.0568893	0.0724652	0.0609092	0.125581	0.369872	0.0795023	0.176556	0.155629	0.368973	0.156623	0.294128	0.306997	0.369108	0.0249722	0.0447655	0.0522922	0.0157813	0.0174941	0.0157704	0.00995811	0.0158348	0.0309559	0.043154	0.0393134
MAG_AR_17	0.962582	7.50444	0.704778	0.690945	5.6603	0.921366	1.56817	3.07275	5.7552	7.46534	5.91976	10.2816	5.6606	2.91294	3.49665	5.07433	0.0237742	0.195629	0.185718	0.177777	0.0649415	8.98105	10.9443	13.7692	8.0312	0.510839	0.26986	0.61068	0.166372	3.55974	24.3438	5.11391	17.0104	17.3951	16.7953	15.4471	13.0592	19.7424	0.0524289	1.18491	0.0641098	0.0849834	0.697881	0.73597	0.926043	0.615004	1.24643	0.469411	0.687128
MAG_AR_18	14.0873	11.5814	5.26496	2.8163	7.32205	3.79778	9.5623	0.230113	0.349986	0.131121	0.16042	4.0873	2.88806	0.891789	0.08359	1.06773	0.11126	0.151796	0.118096	0.130596	0.352977	46.5173	13.5458	23.0608	20.5931	4.25534	7.91789	23.396	1.08056	1.87088	8.78474	3.96689	5.5897	32.8857	10.2804	15.7708	12.1443	30.094	1.95299	0.623698	0.0274947	0.100302	0.0260793	17.4118	29.0582	79.3414	9.88141	14.3426	3.70662
MAG_AR_19	0.348835	0.152219	0.12313	0.138444	0.0951104	0.0894853	0.463129	0.080891	0.83851	0.166509	1.73311	1.6914	0	0	0	0	0	0	0.000435251	0	0	0.0760824	0.0270892	0.00960847	0.0157869	2.07375	0.923405	1.33386	1.19899	0.139392	1.35892	0.683414	0.648177	0.00127984	0.00125303	0.000379135	0.00146855	0	0.0219158	0.414737	0.00122127	0.0478836	0.0584874	2.53938	4.38672	1.96641	3.93077	5.14433	0.0880728
MAG_AR_20	0.583795	1.1104	0.467636	0.340867	0.835953	0.181832	1.06482	2.25159	2.01273	2.45936	1.93509	2.49163	0.0978013	0.0473469	0.0533695	0.0833208	0.135389	0.124264	0.558737	0.41166	0.0525415	1.12908	7.11193	1.76814	2.71829	4.7589	4.75207	4.8035	8.6267	0.0342443	0.226929	0.0512119	0.157565	0.240716	0.601951	0.243145	0.141437	0.296149	0.0653455	0.596719	0.0316172	0.0444225	0.33946	0.750922	0.652514	1.13601	1.12455	1.97632	0.728271
MAG_AR_21	0.188257	0.100829	0.0757457	0.184851	0.0874996	0.0621713	0.213569	0.0971586	0.129515	0.0752433	0.079711	0.0634335	0.0996442	0.0461937	0.0381666	0.0913961	0.060503	0.043289	0.0541749	0.0411056	0.0403274	0.452129	0.488987	0.531743	0.509944	0.163206	0.212437	0.423475	0.138416	0.369073	0.303784	0.813281	0.28698	0.137061	0.0820711	0.106103	0.0938365	0.170339	0.0276053	0.0227967	0.0263864	0.00915139	0.0247494	0.389586	0.440923	0.971121	0.268456	0.354176	0.0671052
MAG_AR_22	5.48267	6.1724	2.59189	4.07491	3.92197	1.59713	8.25389	0.973922	1.80579	1.82689	4.15375	5.57507	19.3301	7.42266	4.6066	19.7511	0.111096	0.419194	0.273783	0.341957	0.388861	18.3836	10.7956	16.6343	5.17307	4.4344	3.25974	5.01692	0.853724	1.32309	12.1247	3.74663	5.40328	26.2528	16.3313	11.4253	11.9256	27.407	1.50924	8.16206	0.725669	1.18237	1.64543	7.80311	4.14051	17.832	5.6201	8.84028	1.45342
MAG_AR_23	2.42536	3.13292	1.61213	1.82926	2.43419	1.23188	3.10986	0.603346	0.512399	0.701543	0.847806	1.22138	1.48054	1.45026	0.585186	1.20744	0.0770366	0.392209	0.328866	0.439272	0.291861	1.51311	0.712118	1.07372	0.480874	2.40965	2.70415	2.44366	1.94796	0.553751	2.06931	1.16599	1.59177	2.07544	2.17057	1.12511	2.12892	1.96288	1.94117	1.43575	0.793736	0.843276	1.17492	3.24541	1.5209	6.57954	2.12661	5.42508	0.88768
MAG_AT_01	8.22464	2.60378	2.15014	3.2894	0.863022	0.531613	18.5911	0.0216535	0.00868545	0.0154125	0.00385235	0.00575552	0.00231756	0.00178048	0.00238961	0.00311138	0.00884822	0.0126033	0.0171618	0.0116775	0.0403322	0.00996492	0.00924615	0.00907414	0.00623506	5.72059	14.2823	13.7745	16.2293	0.00665625	0.00369782	0.00276907	0.00460021	0.00595096	0.105913	0.00434614	0.00665828	0.00405254	0.00384628	0.00328052	0.00285745	0.000689317	0.00470105	0.0288747	0.030762	0.108267	0.260545	0.120669	2.81441
MAG_AT_02	0.370191	0.510687	0.262815	0.231197	0.298607	0.188331	1.71469	0.112253	0.0792592	0.0745139	0.115412	0.148068	0.00111564	0.000193967	0	0.00107519	0.0211856	0.049254	0.0698838	0.0579972	0.095945	0.385684	0.263242	0.370784	0.124035	0.677408	0.952146	0.69481	0.60757	0.0103591	0.0342623	0.0225574	0.0541375	0.0450496	0.495219	0.0255982	0.133871	0.102891	0.112349	0.045116	0.0580145	0.0544325	0.0445593	0.763571	0.507739	0.708043	0.634646	0.661951	0.573638
MAG_AT_03	0.0189076	0.00892635	0.0181574	0.0241308	0.0274896	0.0109608	0.0201296	0.00622656	0.00721051	0.00121991	0.00309354	0.000583532	0.000335444	0.000259932	0.00042475	0.00112093	0.0101207	0.0149088	0.011545	0.00975512	0.00412548	0.0118931	0.0582193	0.0807376	0.0455646	0.0122029	0.0150984	0.0233773	0.0129497	0.00297289	0.0154908	0.00251212	0.0107571	0.00129782	0.00272004	0.000256247	0.00228308	0.00199584	0.00540812	0.00395489	0.00584005	0.00558538	0.00622148	0.00397655	0.00170091	0.00788495	0.00390939	0.0189862	0.0541402
MAG_AT_04	0.106665	0.0535921	0.129513	0.118859	0.0304487	0.0256036	0.110884	0.00148449	0.0025686	0.00114365	0.000457995	0.00093658	0.00256547	0.00267123	0.00448488	0.00449533	0.00699599	0.0273683	0.00955612	0.0199393	0.0102735	0.01917	0.537126	0.214279	0.250631	0.838182	0.970283	0.992157	0.652017	0.0266388	0.0108362	0.0487578	0.00684496	0.0541382	0.131723	0.0228545	0.00283642	0.0177862	0.0456657	0.0542363	0.0219342	0.0487627	0.0377147	0.00458224	0.0106306	0.0128542	0.00662685	0.0238174	0.200381
MAG_AT_05	0.413068	0.404102	0.348457	0.370186	0.369566	0.240213	2.28564	0.202186	0.131636	0.125178	0.163407	0.253606	0.262298	0.487084	0.161257	0.211045	0.116424	0.222845	0.377783	0.346963	0.190507	2.06612	1.1619	1.31798	0.701614	1.33165	4.08223	1.58723	2.5784	0.210484	0.717782	0.804839	0.728416	0.195337	0.304468	0.106632	0.15503	0.163864	0.986709	0.327061	0.256412	0.196153	0.890655	0.903955	0.612629	0.308581	1.29846	3.51979	2.58418
MAG_AT_06	0.181574	0.19745	0.0340068	0.0487402	0.0424213	0.0184457	0.23622	0.0182315	0.0248823	0.0186305	0.0125329	0.0117593	0.00670635	0.00387449	0.000981779	0.00485424	0.0216782	0.0154054	0.00881553	0.00826105	0.0335582	0.417078	0.0742433	0.091251	0.0523981	1.3755	1.1888	2.18266	0.729787	0.00498714	0.0107488	0.00824338	0.024418	0.0846275	0.0185393	0.0617139	0.00937413	0.0243941	0.0048612	0.00278738	0.00314632	0.00245691	0.00293651	2.22011	0.469139	0.17422	0.811852	0.240464	0.384507
MAG_AT_07	4.62647	1.62576	0.88666	1.08637	0.610435	0.27704	6.30729	0.0622764	0.103775	0.0308854	0.0367747	0.0702299	0.0914485	0.0377733	0.0167322	0.216384	0.0913844	0.0717362	0.07442	0.0625639	0.221833	0.116104	0.224139	0.25857	0.100447	4.69445	20.1794	78.1992	15.1533	0.0722493	0.0963287	0.0723654	0.0511062	0.125831	0.645122	0.0901326	0.0713813	0.057931	0.153268	0.239472	0.0599211	0.0728894	0.154126	0.253467	2.39408	3.70343	0.324249	1.62196	0.76546
MAG_AT_09	0.577089	0.284015	0.525329	0.582301	0.22364	0.108461	0.561991	0.129692	0.215126	0.239695	0.896807	2.28227	0.0974629	0.00391128	0.0135793	0.146099	0.0120948	0.0326653	0.0280778	0.0224423	0.0832078	0.477249	0.166246	0.282299	0.657148	1.14758	1.179	1.58576	0.702909	0.157034	0.282374	0.196486	0.466134	1.64602	4.96606	1.91496	3.29662	0.987712	1.26834	4.20243	0.101958	0.263256	1.52335	1.26971	1.56604	5.252	1.29324	6.80087	0.288669
MAG_AT_10	0.295848	0.147179	0.146637	0.180177	0.120263	0.0610117	0.409244	0.0119079	0.0120539	0.0162807	0.0255743	0.019182	0.0266877	0.0135926	0.00582965	0.0219216	0.0298781	0.0336613	0.0345265	0.048739	0.068574	1.09713	0.829706	1.27573	0.41239	1.14515	6.2452	10.2283	3.09178	0.175682	2.17831	0.420425	0.872628	0.0402668	0.0339391	0.0328798	0.0493448	0.061029	0.154894	0.12641	0.0909399	0.109193	0.127474	0.0645233	0.0887121	0.118088	0.0435516	0.0583709	0.570988
MAG_AT_11	0.123783	0.153952	0.0444702	0.0484903	0.0707814	0.0236894	0.0917555	0.0125173	0.0135951	0.0151222	0.015428	0.019495	0.333866	0.35817	0.490103	0.855109	0.00624601	0.00199814	0.00244859	0.00495993	0.00196059	0.176415	0.0885661	0.111124	0.0429824	1.22481	1.12204	0.873503	0.734686	0.0117734	0.071925	0.019444	0.05355	0.0749935	0.125232	0.031491	0.088186	0.0751337	0.00731263	0.0202732	0.00634684	0.00418858	0.00581905	0.630494	0.208679	0.430654	0.316067	0.323371	0.259981
MAG_AT_12	47.9623	43.3837	22.6823	34.3391	40.6766	12.9263	32.2032	8.15354	14.6744	26.0302	43.4003	85.2053	96.6063	44.8407	14.5693	68.0489	0.306998	0.463237	0.41048	0.916155	1.67446	29.797	12.2309	10.3045	6.98628	22.4549	17.6073	13.4639	10.1467	28.1422	119.422	92.1806	69.6077	49.9459	30.9507	38.971	96.9595	82.2194	49.7252	43.4351	47.6389	64.3973	35.6793	50.7623	32.8278	244.285	27.1381	76.7171	0.00613749
MAG_AT_13	1.19365	0.762461	0.436693	0.171244	0.111099	0.0757032	0.603394	0.0173636	0.140482	0.00268135	0.00866588	0.00564732	0.0054486	0.00276259	0.00496793	0.00870147	0.0565034	0.050146	0.0630134	0.0365315	0.0456797	0.0734116	0.163708	0.421187	0.14394	0.48903	1.32478	3.1969	0.555228	0.0334525	0.0483598	0.0201129	0.0238399	0.0525542	0.762448	0.0447671	0.065652	0.0844796	0.0246907	0.0184175	0.0250808	0.00189275	0.00789184	0.0467727	0.0209403	0.256524	0.0696954	0.12277	0.145068
MAG_AT_14	0.818277	0.346973	0.461871	0.178532	0.175261	0.128545	0.415864	0.200897	0.137385	0.0626224	0.140869	0.06115	0.143756	0.0518933	0.141865	0.338391	0.572204	0.529652	0.606757	0.377707	0.418431	0.127609	0.476051	1.20348	1.14015	0.246384	0.532701	0.359315	0.476438	0.135896	0.0732471	0.188583	0.104499	0.0771299	0.149659	0.0517015	0.141845	0.115661	0.332727	0.257537	0.4951	0.213479	0.460041	0.096067	0.0416289	0.158531	0.362497	0.269285	0.0145854
MAG_AT_15	1.13235	1.3631	0.279401	0.344412	0.319453	0.114556	1.95221	0.148225	0.215992	0.12997	0.211033	0.308214	0.213669	0.155611	0.0555088	0.0458991	0.114571	0.0832929	0.0687423	0.125975	0.120472	0.274486	0.0926914	0.106978	0.0584554	1.52014	1.15749	1.67177	1.08411	0.0804248	0.264867	0.130191	0.564417	0.223857	0.151852	0.315002	0.119935	0.105207	0.318427	0.269627	0.254276	0.176804	0.23983	1.18678	0.294321	0.327174	0.530093	0.812803	0.191886
MAG_AU_01	2.09414	2.60739	1.15309	2.27778	1.78	0.936525	5.51754	0.102349	0.102854	0.0143746	0.0315369	0.0387883	0.0586547	0.0652086	0.145604	0.149948	0.0956029	0.149984	0.134933	0.0962189	0.0440741	0.0584857	0.132172	0.293691	0.1961	0.393338	0.677299	0.672028	0.477196	0.0376724	0.0858507	0.0194682	0.0733856	0.234281	1.17173	0.704921	0.0957362	0.290776	0.110683	0.0911204	0.0656425	0.0391468	0.120704	0.782688	0.771377	2.0671	1.80139	6.35236	5.12234
[truncated: 17 more rows]
[truncated: 32 more columns]
